# Supplementary material for: Cellular senescence triggers intracellular acidification and lysosomal pH alkalinized via ATP6AP2 attenuation in breast cancer cells
Source: Commun Biol. 2023 Nov 22;6:1147. doi: 10.1038/s42003-023-05433-6 (PMC10665353; doi:10.1038/s42003-023-05433-6)
Supplement: Supplementary file 4 — Supplementary Data 1 [file 42003_2023_5433_MOESM4_ESM.xlsx]

## Sheet: 231-Doxo-DEGs
Gene symbol	Gene name	231_Doxo_Log2FC	p-value
CDKN2A	cyclin dependent kinase inhibitor 2A	6.49931	9.39418e-05
C1QTNF1-AS1	C1QTNF1 antisense RNA 1	5.69065	0.00900556
FAM25A	family with sequence similarity 25 member A	5.54213	5.99222e-05
MMP3	matrix metallopeptidase 3	5.15674	0.000105759
CRNN	cornulin	5.13813	0.0224704
IL2RG	interleukin 2 receptor subunit gamma	5.07771	0.000315217
PLEKHG7	pleckstrin homology and RhoGEF domain containing G7	5.05511	0.000368554
SPAG17	sperm associated antigen 17	5.04496	0.0118153
BTG4	BTG anti-proliferation factor 4	4.95194	0.00578337
GPR158	G protein-coupled receptor 158	4.90426	0.00229876
SLC4A10	solute carrier family 4 member 10	4.87273	0.0235711
MUC19	mucin 19	4.85502	0.00756402
VIT	vitrin	4.8495	0.00511087
ADGRL3	adhesion G protein-coupled receptor L3	4.82942	0.0103869
C6orf58	chromosome 6 open reading frame 58	4.82428	0.0170785
RHAG	Rh associated glycoprotein	4.79801	0.00109409
IDO1	indoleamine 2	4.73419	0.00042196
GCOM1	GRINL1A complex locus 1	4.66548	0.0494389
NPPB	natriuretic peptide B	4.60415	0.000894562
AKR1D1	aldo-keto reductase family 1 member D1	4.58257	0.000420734
IL12RB1	interleukin 12 receptor subunit beta 1	4.5634	0.0117907
PIK3C2G	phosphatidylinositol-4-phosphate 3-kinase catalytic subunit type 2 gamma	4.53292	0.00862832
PSG11	pregnancy specific beta-1-glycoprotein 11	4.52327	0.00547154
ANKRD55	ankyrin repeat domain 55	4.47082	0.0358442
MGAT4C	MGAT4 family member C	4.4507	0.015232
OVOL1	ovo like transcriptional repressor 1	4.40667	0.0136372
MRGPRX3	MAS related GPR family member X3	4.37282	0.00701101
MMP1	matrix metallopeptidase 1	4.34631	0.000139567
GRIP2	glutamate receptor interacting protein 2	4.33285	0.000379917
RASGRP4	RAS guanyl releasing protein 4	4.2307	0.0392152
OTOL1	otolin 1	4.22637	0.00242541
C5AR1	complement C5a receptor 1	4.22277	0.00139394
NFAM1	NFAT activating protein with ITAM motif 1	4.22127	0.0499271
COL25A1	collagen type XXV alpha 1 chain	4.19558	0.0380743
ROS1	ROS proto-oncogene 1	4.13424	0.0136023
ADAM29	ADAM metallopeptidase domain 29	4.03388	0.00164951
CXCL11	C-X-C motif chemokine ligand 11	4.03368	0.000613352
CALB1	calbindin 1	4.02731	0.00118722
CXCL10	C-X-C motif chemokine ligand 10	4.02274	2.64196e-05
FYB1	FYN binding protein 1	4.01126	0.000251346
NWD2	NACHT and WD repeat domain containing 2	3.9976	0.000733623
LRCOL1	leucine rich colipase like 1	3.97701	0.0188282
TFEC	transcription factor EC	3.9745	0.0204455
GKN2	gastrokine 2	3.95737	1.91852e-05
COL14A1	collagen type XIV alpha 1 chain	3.92998	0.02477
WNK2	WNK lysine deficient protein kinase 2	3.91742	0.00062092
IL34	interleukin 34	3.894	9.42286e-05
CCDC187	coiled-coil domain containing 187	3.8935	0.00502239
TRI-AAT2-1	tRNA-Ile (anticodon AAT) 2-1	3.87798	0.0260605
PSG10P	pregnancy specific beta-1-glycoprotein 10	3.84596	0.000212815
SBK2	SH3 domain binding kinase family member 2	3.84286	0.00264504
C12orf50	chromosome 12 open reading frame 50	3.82428	0.0212886
CCDC152	coiled-coil domain containing 152	3.81857	0.000409619
VNN1	vanin 1	3.78149	0.000399455
C20orf141	chromosome 20 open reading frame 141	3.77766	0.0216335
CD109	CD109 molecule	3.74852	0.00116235
ITGA4	integrin subunit alpha 4	3.74751	0.0229987
WAKMAR2	wound and keratinocyte migration associated lncRNA 2	3.74557	0.00548353
KCNJ15	potassium inwardly rectifying channel subfamily J member 15	3.7168	0.00016435
UNC13A	unc-13 homolog A	3.71393	0.000250021
C1orf105	chromosome 1 open reading frame 105	3.71327	0.000394971
USH2A	usherin	3.70483	0.000211661
CXCL2	C-X-C motif chemokine ligand 2	3.6715	2.14134e-05
IL1A	interleukin 1 alpha	3.66702	0.000899972
LIN7A	lin-7 homolog A	3.66372	0.0385793
BAGE2	BAGE family member 2	3.66013	0.0280347
CYP2C9	cytochrome P450 family 2 subfamily C member 9	3.65418	0.0127171
TRDN	triadin	3.65253	0.0366641
SCGB1A1	secretoglobin family 1A member 1	3.63114	0.0006111
CA8	carbonic anhydrase 8	3.62825	0.0312421
CRYM	crystallin mu	3.62462	0.00569882
MYO3B	myosin IIIB	3.62159	0.000455019
ABCC9	ATP binding cassette subfamily C member 9	3.6087	0.00139307
DDX4	DEAD-box helicase 4	3.60298	0.00041891
SLC12A1	solute carrier family 12 member 1	3.59474	0.016926
ACTBL2	actin beta like 2	3.58719	1.11987e-05
MSI1	musashi RNA binding protein 1	3.55469	0.0077542
SLCO1A2	solute carrier organic anion transporter family member 1A2	3.54055	0.00926478
C9	complement C9	3.54048	0.0286778
NR5A2	nuclear receptor subfamily 5 group A member 2	3.53794	0.000964838
NKAIN2	sodium/potassium transporting ATPase interacting 2	3.53575	0.0167089
CDKN1A	cyclin dependent kinase inhibitor 1A	3.5261	0.000141521
MMP8	matrix metallopeptidase 8	3.52031	0.000504902
KRT14	keratin 14	3.51861	2.37395e-05
ABCG8	ATP binding cassette subfamily G member 8	3.51513	0.00449396
A1CF	APOBEC1 complementation factor	3.50315	0.00280876
PRSS35	serine protease 35	3.49786	0.00152366
PSG7	pregnancy specific beta-1-glycoprotein 7	3.49435	0.00367095
PCDH15	protocadherin related 15	3.48085	0.0136135
C1orf185	chromosome 1 open reading frame 185	3.47735	0.0181564
DOK7	docking protein 7	3.47315	0.0237963
PAPPA2	pappalysin 2	3.46296	0.00137197
CH25H	cholesterol 25-hydroxylase	3.42269	4.80521e-06
LRRC9	leucine rich repeat containing 9	3.41733	0.00828169
COL10A1	collagen type X alpha 1 chain	3.41556	0.000916638
BEST2	bestrophin 2	3.4113	0.0273459
SLC7A8	solute carrier family 7 member 8	3.40361	0.00748524
LRRC70	leucine rich repeat containing 70	3.39676	0.00474901
MMRN1	multimerin 1	3.37613	0.0201929
NEURL3	neuralized E3 ubiquitin protein ligase 3	3.37192	0.000153868
PKHD1	PKHD1 ciliary IPT domain containing fibrocystin/polyductin	3.36996	6.19211e-05
NPHS1	NPHS1 adhesion molecule	3.34318	0.00200978
RAET1L	retinoic acid early transcript 1L	3.34102	0.00956711
SLC15A1	solute carrier family 15 member 1	3.33774	0.00182779
ARL14	ADP ribosylation factor like GTPase 14	3.33665	0.000396882
MMP9	matrix metallopeptidase 9	3.33648	7.84656e-05
H2BC4	H2B clustered histone 4	3.33567	1.12079e-06
POSTN	periostin	3.31665	0.00439463
UGT3A2	UDP glycosyltransferase family 3 member A2	3.31665	0.00439463
DRAXIN	dorsal inhibitory axon guidance protein	3.31618	0.000839508
C1QTNF9B	C1q and TNF related 9B	3.29218	0.0388541
SH2D1B	SH2 domain containing 1B	3.27806	3.94445e-05
BIRC3	baculoviral IAP repeat containing 3	3.26887	0.00148998
GUCY1A2	guanylate cyclase 1 soluble subunit alpha 2	3.26217	0.0220437
IL17B	interleukin 17B	3.25622	0.000168928
H2BC15	H2B clustered histone 15	3.25106	0.00010123
SBSN	suprabasin	3.24823	0.0103521
ATP1A2	ATPase Na+/K+ transporting subunit alpha 2	3.23709	0.0292758
H2BC11	H2B clustered histone 11	3.22135	2.6047e-08
IGSF11	immunoglobulin superfamily member 11	3.21855	0.0335371
IL37	interleukin 37	3.21461	0.00778129
SLC7A10	solute carrier family 7 member 10	3.21234	0.0103861
SPATA6	spermatogenesis associated 6	3.20962	0.0185321
RRS1-AS1	RRS1 antisense RNA 1 (head to head)	3.20596	0.0186444
CNGB1	cyclic nucleotide gated channel subunit beta 1	3.20504	0.00243249
CEP295NL	CEP295 N-terminal like	3.19717	0.0125625
KIT	KIT proto-oncogene	3.1773	0.00560603
TNFRSF17	TNF receptor superfamily member 17	3.17069	0.0136577
EBI3	Epstein-Barr virus induced 3	3.16895	0.000137189
SLC16A12	solute carrier family 16 member 12	3.16781	0.000540782
GNG4	G protein subunit gamma 4	3.15987	0.0166267
LRG1	leucine rich alpha-2-glycoprotein 1	3.14838	0.00289564
TRIM54	tripartite motif containing 54	3.14274	0.0102261
ATP4A	ATPase H+/K+ transporting subunit alpha	3.14164	0.0348459
ENTPD2	ectonucleoside triphosphate diphosphohydrolase 2	3.14164	0.0348459
SFMBT2	Scm like with four mbt domains 2	3.12566	0.02382
TMEM266	transmembrane protein 266	3.12554	0.0377224
SLC19A1	solute carrier family 19 member 1	3.12306	0.000624111
PSG6	pregnancy specific beta-1-glycoprotein 6	3.09229	0.000146348
ITGAM	integrin subunit alpha M	3.08453	0.037157
FOXR1	forkhead box R1	3.08373	0.0113615
RSPO3	R-spondin 3	3.07032	0.0143009
H2AC13	H2A clustered histone 13	3.06347	0.00583545
C14orf39	chromosome 14 open reading frame 39	3.0629	0.0287454
H4C8	H4 clustered histone 8	3.05421	9.90027e-06
PDE3A	phosphodiesterase 3A	3.05288	0.023668
IL6	interleukin 6	3.05014	0.00022406
LY6D	lymphocyte antigen 6 family member D	3.0442	0.0384995
IGKC	immunoglobulin kappa constant	3.01991	0.0340521
IL1RN	interleukin 1 receptor antagonist	3.01918	0.000107128
CXCL1	C-X-C motif chemokine ligand 1	3.00652	1.56064e-05
IL7R	interleukin 7 receptor	3.00431	0.000467731
SLC1A2	solute carrier family 1 member 2	3.00388	0.02711
PTPRC	protein tyrosine phosphatase receptor type C	3.00134	0.0319839
LNX1-AS2	LNX1 antisense RNA 2	2.99383	0.0025435
FSTL5	follistatin like 5	2.9822	0.00732414
SLC2A9	solute carrier family 2 member 9	2.97862	0.0361515
DAPP1	dual adaptor of phosphotyrosine and 3-phosphoinositides 1	2.97621	0.0142058
CLEC4A	C-type lectin domain family 4 member A	2.97024	0.000727965
BCAN	brevican	2.96784	0.00491427
ABCB4	ATP binding cassette subfamily B member 4	2.95702	0.0169523
PSG2	pregnancy specific beta-1-glycoprotein 2	2.95237	0.000524918
PLCZ1	phospholipase C zeta 1	2.9498	0.00239539
FOXA1	forkhead box A1	2.93823	0.0277571
GJC1	gap junction protein gamma 1	2.93168	0.00287873
TMEM52B	transmembrane protein 52B	2.93161	0.0289951
CCIN	calicin	2.93055	0.000823599
GRM2	glutamate metabotropic receptor 2	2.93044	0.00349604
OR51B5	olfactory receptor family 51 subfamily B member 5	2.92588	0.00569925
CELF5	CUGBP Elav-like family member 5	2.92097	0.0496414
KRT17	keratin 17	2.91984	0.000683603
CPA3	carboxypeptidase A3	2.91188	0.000109395
PTPRZ1	protein tyrosine phosphatase receptor type Z1	2.91006	0.0341294
LGSN	lengsin	2.89773	0.00127298
SCN3A	sodium voltage-gated channel alpha subunit 3	2.8959	3.65994e-05
H2AC19	H2A clustered histone 19	2.88968	0.0183689
MMP16	matrix metallopeptidase 16	2.88003	0.000347292
GRIN2A	glutamate ionotropic receptor NMDA type subunit 2A	2.87708	0.0375083
GPC5	glypican 5	2.87417	0.0212948
FGD2	FYVE	2.85981	0.0139595
CFTR	CF transmembrane conductance regulator	2.84967	0.0139546
LNCAROD	lncRNA activating regulator of DKK1	2.84727	0.0326104
ALOXE3	arachidonate lipoxygenase 3	2.84424	0.0152676
GPR61	G protein-coupled receptor 61	2.83803	0.0293459
SLC15A2	solute carrier family 15 member 2	2.83206	0.00187615
MSANTD1	Myb/SANT DNA binding domain containing 1	2.827	0.000331547
DRGX	dorsal root ganglia homeobox	2.82201	0.00376339
PLAGL1	PLAG1 like zinc finger 1	2.82103	0.00101264
TRBV7-4	T cell receptor beta variable 7-4	2.80089	0.00578839
IL23A	interleukin 23 subunit alpha	2.79804	7.48576e-05
MSH4	mutS homolog 4	2.79642	0.0402942
GUCY1A1	guanylate cyclase 1 soluble subunit alpha 1	2.78711	0.00486876
GRM8	glutamate metabotropic receptor 8	2.78271	0.0435126
PLCE1-AS1	PLCE1 antisense RNA 1	2.77952	3.33734e-06
TLL2	tolloid like 2	2.77741	0.00283722
HPSE2	heparanase 2 (inactive)	2.76824	0.0336808
TNFSF15	TNF superfamily member 15	2.76695	0.000316724
TRD-GTC2-1	tRNA-Asp (anticodon GTC) 2-1	2.76603	0.0286809
SLC16A6	solute carrier family 16 member 6	2.76358	0.00957247
NPNT	nephronectin	2.75584	0.0110305
AMZ1	archaelysin family metallopeptidase 1	2.75583	0.0360326
TMEM40	transmembrane protein 40	2.75538	0.000498426
IL12RB2	interleukin 12 receptor subunit beta 2	2.74318	0.0144347
HDAC11-AS1	HDAC11 antisense RNA 1	2.74207	0.0358127
MYOZ2	myozenin 2	2.74207	0.0358127
CFAP61	cilia and flagella associated protein 61	2.74207	0.0358127
SPP1	secreted phosphoprotein 1	2.74025	0.0481893
DPP4	dipeptidyl peptidase 4	2.71702	6.2775e-06
PDZK1IP1	PDZK1 interacting protein 1	2.71422	0.00500633
LIPI	lipase I	2.70715	0.049702
SLC8A1	solute carrier family 8 member A1	2.70221	0.00715278
ANKS1B	ankyrin repeat and sterile alpha motif domain containing 1B	2.68975	0.00610917
CD180	CD180 molecule	2.68469	0.0078031
IL4I1	interleukin 4 induced 1	2.68132	0.000214896
SPX	spexin hormone	2.67685	0.0495431
HES7	hes family bHLH transcription factor 7	2.67439	0.000458852
COL4A6	collagen type IV alpha 6 chain	2.66688	0.000496941
FBLN5	fibulin 5	2.66028	0.000123182
SLC34A3	solute carrier family 34 member 3	2.65931	3.14194e-05
SAA2	serum amyloid A2	2.65727	4.56311e-05
CALML6	calmodulin like 6	2.65313	0.0418494
PKD1P1	polycystin 1	2.65126	0.00461285
IL1B	interleukin 1 beta	2.634	0.000911079
NECAB1	N-terminal EF-hand calcium binding protein 1	2.63132	0.00496393
TNFAIP3	TNF alpha induced protein 3	2.63043	1.30985e-05
CYP1A1	cytochrome P450 family 1 subfamily A member 1	2.63032	1.18408e-05
FAM71F2	family with sequence similarity 71 member F2	2.62259	0.00273096
SVOP	SV2 related protein	2.62159	0.00716957
DACT3	dishevelled binding antagonist of beta catenin 3	2.60981	0.00663244
PROM1	prominin 1	2.60962	0.0429621
KCNK2	potassium two pore domain channel subfamily K member 2	2.60712	4.58692e-05
PELATON	plaque enriched lncRNA in atherosclerotic and inflammatory bowel macrophage regulation	2.60691	0.00281438
ABCA9	ATP binding cassette subfamily A member 9	2.60523	0.020106
LMX1B	LIM homeobox transcription factor 1 beta	2.60417	0.0415296
ENPP2	ectonucleotide pyrophosphatase/phosphodiesterase 2	2.59711	0.00194207
CELF3	CUGBP Elav-like family member 3	2.59447	0.0438342
NXF3	nuclear RNA export factor 3	2.59432	4.08406e-05
SNHG31	small nucleolar RNA host gene 31	2.5823	0.0119129
GPR183	G protein-coupled receptor 183	2.58199	0.0439436
NOD2	nucleotide binding oligomerization domain containing 2	2.57723	0.0132998
CSF3	colony stimulating factor 3	2.57722	0.000205639
KCTD4	potassium channel tetramerization domain containing 4	2.57488	0.00213253
H2BC21	H2B clustered histone 21	2.57312	2.21531e-06
COL20A1	collagen type XX alpha 1 chain	2.57046	0.0313491
GLDN	gliomedin	2.56517	0.0271607
CYSRT1	cysteine rich tail 1	2.56485	0.000200131
IL26	interleukin 26	2.55043	0.0267699
ZCCHC12	zinc finger CCHC-type containing 12	2.54885	0.041883
ADGRF4	adhesion G protein-coupled receptor F4	2.54406	0.000452252
IKZF3	IKAROS family zinc finger 3	2.53525	0.0170881
FGL2	fibrinogen like 2	2.52917	0.0121896
SPOCK1	SPARC (osteonectin)	2.52819	0.00353526
EGR2	early growth response 2	2.52608	0.0267466
KCNQ5-IT1	KCNQ5 intronic transcript 1	2.5214	0.00052027
H2BC5	H2B clustered histone 5	2.51944	4.4854e-07
CSMD3	CUB and Sushi multiple domains 3	2.51876	0.0409636
ZBTB32	zinc finger and BTB domain containing 32	2.51777	0.0191233
INHBA-AS1	INHBA antisense RNA 1	2.51407	0.00119426
LRCH2	leucine rich repeats and calponin homology domain containing 2	2.5127	0.00143941
CRB1	crumbs cell polarity complex component 1	2.51134	0.0256107
SERPINB7	serpin family B member 7	2.50279	0.000664312
CXCL3	C-X-C motif chemokine ligand 3	2.49473	0.000166927
TNFRSF9	TNF receptor superfamily member 9	2.49285	0.000189703
DIO2	iodothyronine deiodinase 2	2.46728	0.000416267
RFX4	regulatory factor X4	2.4663	0.0324269
GCKR	glucokinase regulator	2.46527	1.64096e-06
SLC13A2	solute carrier family 13 member 2	2.46107	0.0487495
CIDEC	cell death inducing DFFA like effector c	2.45717	0.00396445
PRUNE2	prune homolog 2 with BCH domain	2.45113	0.00768885
RNF224	ring finger protein 224	2.44337	0.00143537
TPH2	tryptophan hydroxylase 2	2.44079	0.00349566
AQP6	aquaporin 6	2.43823	0.0321777
PCOTH	Pro-X-Gly collagen triple helix like repeat containing	2.43455	0.00305637
CDH2	cadherin 2	2.43153	0.00014473
CLDN1	claudin 1	2.43017	6.8067e-05
PTGFR	prostaglandin F receptor	2.42718	0.0112765
LCN10	lipocalin 10	2.42702	0.00130651
GBP5	guanylate binding protein 5	2.4246	0.00216235
KCNG3	potassium voltage-gated channel modifier subfamily G member 3	2.41812	0.0175098
GPR15	G protein-coupled receptor 15	2.41347	0.00855987
TNFSF11	TNF superfamily member 11	2.41286	0.0330716
ANO9	anoctamin 9	2.40546	0.0103784
HHIPL2	HHIP like 2	2.4046	0.00816033
C4orf54	chromosome 4 open reading frame 54	2.40433	0.0110918
IL12B	interleukin 12B	2.39659	0.0216729
SPINK1	serine peptidase inhibitor Kazal type 1	2.39319	0.0293075
SNAI1	snail family transcriptional repressor 1	2.3841	0.000318327
CXCR6	C-X-C motif chemokine receptor 6	2.38335	0.00528701
LRP4-AS1	LRP4 antisense RNA 1	2.37602	0.0267538
CSF2RB	colony stimulating factor 2 receptor subunit beta	2.37181	9.86859e-05
CCDC154	coiled-coil domain containing 154	2.37173	0.0307228
MYO1G	myosin IG	2.3701	0.00881866
SELP	selectin P	2.36431	0.0317255
SAA1	serum amyloid A1	2.35935	7.30837e-05
DIRAS3	DIRAS family GTPase 3	2.35749	0.00940474
S1PR3	sphingosine-1-phosphate receptor 3	2.35311	3.84625e-06
INSL4	insulin like 4	2.34793	0.0312959
PDC	phosducin	2.34691	0.0264806
WASIR2	WASH and IL9R antisense RNA 2	2.34674	0.0122636
CEACAM1	CEA cell adhesion molecule 1	2.34515	0.00947981
ZPLD1	zona pellucida like domain containing 1	2.33511	0.0221058
VIPR2	vasoactive intestinal peptide receptor 2	2.33246	0.0189208
CHODL	chondrolectin	2.33246	0.0189208
GDPD2	glycerophosphodiester phosphodiesterase domain containing 2	2.32786	0.0115177
CCDC85A	coiled-coil domain containing 85A	2.32549	5.06874e-05
MCOLN1	mucolipin 1	2.32164	0.000361947
KCNK7	potassium two pore domain channel subfamily K member 7	2.31808	0.00702505
TNFSF13B	TNF superfamily member 13b	2.31532	0.0300086
LGALS9C	galectin 9C	2.31449	0.0262799
CNTN5	contactin 5	2.31416	0.0285704
IQGAP2	IQ motif containing GTPase activating protein 2	2.3112	0.010323
CLIP1-AS1	CLIP1 antisense RNA 1	2.30935	0.0273633
KCTD16	potassium channel tetramerization domain containing 16	2.30625	0.00693113
C17orf99	chromosome 17 open reading frame 99	2.29349	0.0186526
MMP7	matrix metallopeptidase 7	2.29237	0.00430105
PI3	peptidase inhibitor 3	2.28817	0.0257266
H2AC6	H2A clustered histone 6	2.28782	4.70438e-05
LAMA1	laminin subunit alpha 1	2.28625	0.0012917
IL4	interleukin 4	2.2839	3.67944e-05
TFPI2	tissue factor pathway inhibitor 2	2.27576	4.83394e-05
BCO1	beta-carotene oxygenase 1	2.27532	0.00249555
DCDC2	doublecortin domain containing 2	2.27483	0.00889511
CCDC198	coiled-coil domain containing 198	2.27204	0.00145322
CCDC73	coiled-coil domain containing 73	2.27115	0.0302007
INSYN2A	inhibitory synaptic factor 2A	2.26892	0.0113191
C11orf96	chromosome 11 open reading frame 96	2.2625	0.00288273
IL2RB	interleukin 2 receptor subunit beta	2.25783	0.0400558
DUSP26	dual specificity phosphatase 26	2.25408	0.0038724
RTN4RL1	reticulon 4 receptor like 1	2.25377	0.0121885
KLKB1	kallikrein B1	2.25366	0.00326053
SERPING1	serpin family G member 1	2.2513	0.00586512
SLC6A7	solute carrier family 6 member 7	2.25078	0.0159597
PLEKHG1	pleckstrin homology and RhoGEF domain containing G1	2.25078	0.0159597
SRP14-AS1	SRP14 antisense RNA1 (head to head)	2.24998	0.00158366
TGFB2-AS1	TGFB2 antisense RNA 1 (head to head)	2.24916	0.000581753
STAT4	signal transducer and activator of transcription 4	2.24618	6.3311e-05
FLJ31104	uncharacterized LOC441072	2.24563	0.00458759
SHROOM4	shroom family member 4	2.23977	0.0429989
RFTN2	raftlin family member 2	2.22968	0.0125738
NUGGC	nuclear GTPase	2.21951	0.00848553
CRB2	crumbs cell polarity complex component 2	2.21698	0.0335479
PDE4C	phosphodiesterase 4C	2.21616	0.00743495
TRAF1	TNF receptor associated factor 1	2.21567	3.49203e-06
STXBP5L	syntaxin binding protein 5 like	2.2154	0.00142581
TARID	TCF21 antisense RNA inducing promoter demethylation	2.21146	0.00124456
DDR2	discoidin domain receptor tyrosine kinase 2	2.20947	0.000327066
OR2B6	olfactory receptor family 2 subfamily B member 6	2.20866	7.15387e-05
ADAMTS9	ADAM metallopeptidase with thrombospondin type 1 motif 9	2.20343	0.00273601
RRAD	RRAD	2.19965	0.000278347
LUM	lumican	2.1948	0.00180444
ADGRG5	adhesion G protein-coupled receptor G5	2.1839	0.0251366
VCAN	versican	2.18098	0.0239254
DLX3	distal-less homeobox 3	2.17918	0.010437
TCAP	titin-cap	2.16044	0.00111772
HHLA3	HERV-H LTR-associating 3	2.15559	0.00125093
HMCN1	hemicentin 1	2.15271	0.00772303
ACVRL1	activin A receptor like type 1	2.14993	0.0169118
HCLS1	hematopoietic cell-specific Lyn substrate 1	2.14621	0.000272751
LGR5	leucine rich repeat containing G protein-coupled receptor 5	2.14507	0.0258059
IL1R2	interleukin 1 receptor type 2	2.1437	0.000746708
SVIL2P	supervillin family member 2	2.14176	0.020015
TRPC4	transient receptor potential cation channel subfamily C member 4	2.14101	0.0174376
CCDC189	coiled-coil domain containing 189	2.13627	0.0095669
PSG8	pregnancy specific beta-1-glycoprotein 8	2.13611	0.00692575
ASPDH	aspartate dehydrogenase domain containing	2.12811	0.0152439
AGBL2	ATP/GTP binding protein like 2	2.12487	0.0260027
TMEM200A	transmembrane protein 200A	2.12293	0.0166041
PTGER3	prostaglandin E receptor 3	2.1074	0.00956816
OTOGL	otogelin like	2.10186	0.00750979
LYPLAL1-DT	LYPLAL1 divergent transcript	2.10112	0.00263191
ABCA10	ATP binding cassette subfamily A member 10	2.09846	0.000611311
CTAGE11P	CTAGE family member 11	2.09654	0.0202454
SLC13A4	solute carrier family 13 member 4	2.09609	0.00227127
WFDC21P	WAP four-disulfide core domain 21	2.09562	0.000537519
BAIAP2L2	BAR/IMD domain containing adaptor protein 2 like 2	2.08789	0.00380586
SLC28A3	solute carrier family 28 member 3	2.07502	0.000973522
CR2	complement C3d receptor 2	2.07357	0.00335567
UNC5C	unc-5 netrin receptor C	2.07352	0.0395829
GPR34	G protein-coupled receptor 34	2.06972	0.00193752
LSAMP	limbic system associated membrane protein	2.06673	0.000561158
HSD11B1	hydroxysteroid 11-beta dehydrogenase 1	2.05884	0.000119954
SYT14	synaptotagmin 14	2.05814	0.0263393
CSF2	colony stimulating factor 2	2.05705	6.17487e-05
SEC14L4	SEC14 like lipid binding 4	2.05136	0.00488453
CP	ceruloplasmin	2.04882	0.0224255
LPL	lipoprotein lipase	2.04805	0.0423023
CTSW	cathepsin W	2.04553	0.000832084
SLC22A31	solute carrier family 22 member 31	2.03767	0.000671563
PRR29	proline rich 29	2.03509	8.04885e-05
RSAD2	radical S-adenosyl methionine domain containing 2	2.02988	0.000595708
SIPA1L2	signal induced proliferation associated 1 like 2	2.02955	0.000124078
SHOC1	shortage in chiasmata 1	2.02814	0.00928597
BMP3	bone morphogenetic protein 3	2.0279	0.00229747
USP6	ubiquitin specific peptidase 6	2.02294	0.0136896
C7	complement C7	2.01703	0.00476758
LIN52	lin-52 DREAM MuvB core complex component	2.01667	0.000496053
CRYM-AS1	CRYM antisense RNA 1	2.01453	0.00510077
MYO1H	myosin IH	2.01179	0.000158357
SAMD12-AS1	SAMD12 antisense RNA 1	2.01073	0.0118123
HCN4	hyperpolarization activated cyclic nucleotide gated potassium channel 4	2.00172	0.00542162
ZNF540	zinc finger protein 540	2.00168	0.0287401
SEZ6	seizure related 6 homolog	2.00042	0.0469966
MARCHF10	membrane associated ring-CH-type finger 10	1.99503	0.0204495
SHC4	SHC adaptor protein 4	1.99315	0.00354902
IL32	interleukin 32	1.99294	1.54991e-05
ARRDC4	arrestin domain containing 4	1.98828	0.000651107
FAM172BP	family with sequence similarity 172 member B	1.9855	0.0347964
WT1	WT1 transcription factor	1.98001	0.000590516
TRIM29	tripartite motif containing 29	1.97989	0.000425276
SLC26A8	solute carrier family 26 member 8	1.97938	0.0135525
HRAT17	heart tissue-associated transcript 17	1.97711	0.00987645
C6orf99	chromosome 6 putative open reading frame 99	1.97454	0.00391626
NYAP2	neuronal tyrosine-phosphorylated phosphoinositide-3-kinase adaptor 2	1.97304	0.00954483
SDK2	sidekick cell adhesion molecule 2	1.97255	0.0486036
C7orf61	chromosome 7 open reading frame 61	1.97071	0.0129292
EGF	epidermal growth factor	1.96994	0.000623562
ZNF98	zinc finger protein 98	1.96939	0.00738013
PLA2G4C	phospholipase A2 group IVC	1.96617	0.000530684
MMP14	matrix metallopeptidase 14	1.9648	9.72984e-05
CCDC28A-AS1	CCDC28A antisense RNA 1	1.96305	0.0338523
SCUBE2	signal peptide	1.95877	0.00225517
EXTL1	exostosin like glycosyltransferase 1	1.95838	0.0118325
MAOB	monoamine oxidase B	1.95725	0.00176903
CTAGE1	cutaneous T cell lymphoma-associated antigen 1	1.95702	0.00972792
C10orf67	chromosome 10 open reading frame 67	1.95359	0.00143073
FHAD1-AS1	FHAD1 antisense RNA 1	1.94901	0.0283133
CIDEB	cell death inducing DFFA like effector b	1.9476	0.00050781
LIPC	lipase C	1.94432	0.0374411
DUSP13	dual specificity phosphatase 13	1.94307	0.0344698
ENTPD3	ectonucleoside triphosphate diphosphohydrolase 3	1.9408	2.95564e-05
TSPAN10	tetraspanin 10	1.93493	0.000130653
MPZ	myelin protein zero	1.93208	0.0242068
NUAK2	NUAK family kinase 2	1.92883	5.39768e-05
RYR2	ryanodine receptor 2	1.92662	0.00167263
CCDC148	coiled-coil domain containing 148	1.92489	0.00172853
EFCC1	EF-hand and coiled-coil domain containing 1	1.92433	0.00081675
ARHGAP20	Rho GTPase activating protein 20	1.92014	0.00693986
FOXO4	forkhead box O4	1.91958	0.000199465
PLCXD2	phosphatidylinositol specific phospholipase C X domain containing 2	1.91639	0.0335832
IL6R	interleukin 6 receptor	1.91604	0.00895042
PNLDC1	PARN like	1.91492	0.0480704
RBM20	RNA binding motif protein 20	1.91458	0.000999058
SYNPO2L	synaptopodin 2 like	1.91434	0.00374018
ECM2	extracellular matrix protein 2	1.9142	0.0234557
CGN	cingulin	1.90793	4.67865e-06
C3	complement C3	1.90637	0.000100834
LYZ	lysozyme	1.90617	0.00330858
BMP5	bone morphogenetic protein 5	1.90454	0.0134176
OVGP1	oviductal glycoprotein 1	1.90298	0.00672947
FGF2	fibroblast growth factor 2	1.89972	0.000592178
APOBR	apolipoprotein B receptor	1.89941	0.0100517
PATL2	PAT1 homolog 2	1.8971	0.00170835
MYH7B	myosin heavy chain 7B	1.8968	0.00010275
TMTC1	transmembrane O-mannosyltransferase targeting cadherins 1	1.89361	0.0149848
GRHL1	grainyhead like transcription factor 1	1.88879	0.0105431
ABCA12	ATP binding cassette subfamily A member 12	1.8876	0.0289368
APOE	apolipoprotein E	1.88351	0.000248198
LY96	lymphocyte antigen 96	1.88342	0.00634831
ST7-AS2	ST7 antisense RNA 2	1.88179	0.0145667
N4BP3	NEDD4 binding protein 3	1.88078	0.0423677
ITIH2	inter-alpha-trypsin inhibitor heavy chain 2	1.87403	0.0453583
H4C9	H4 clustered histone 9	1.87227	0.0190527
GPNMB	glycoprotein nmb	1.87175	0.000852535
NCMAP	non-compact myelin associated protein	1.87062	0.0474546
SGCZ	sarcoglycan zeta	1.86897	0.016663
CXCL16	C-X-C motif chemokine ligand 16	1.8665	0.000898512
ISM2	isthmin 2	1.86427	0.0192606
GPRC5B	G protein-coupled receptor class C group 5 member B	1.86337	0.000109397
ACTA2-AS1	ACTA2 antisense RNA 1	1.86162	0.00583681
ANXA10	annexin A10	1.86116	0.00175556
SPATC1	spermatogenesis and centriole associated 1	1.86075	0.0134962
ROBO2	roundabout guidance receptor 2	1.85568	0.00201414
ZNF442	zinc finger protein 442	1.85443	0.000488455
MALAT1	metastasis associated lung adenocarcinoma transcript 1	1.84183	0.000399417
FBXW10	F-box and WD repeat domain containing 10	1.83827	0.0251791
ANKRD24	ankyrin repeat domain 24	1.83349	0.00145841
SLC7A4	solute carrier family 7 member 4	1.83231	0.00508393
SSC5D	scavenger receptor cysteine rich family member with 5 domains	1.83115	0.0364557
SHISA2	shisa family member 2	1.82889	0.000647596
UCA1	urothelial cancer associated 1	1.82763	8.10617e-05
TNIP3	TNFAIP3 interacting protein 3	1.82628	0.00742566
BCL2L15	BCL2 like 15	1.82611	0.0065942
ANKRD31	ankyrin repeat domain 31	1.81887	0.0329212
GBP4	guanylate binding protein 4	1.81559	0.00120839
TYRP1	tyrosinase related protein 1	1.81197	0.014054
DTX4	deltex E3 ubiquitin ligase 4	1.81081	0.025321
SSTR2	somatostatin receptor 2	1.80997	0.000157418
PARM1	prostate androgen-regulated mucin-like protein 1	1.80399	0.000485504
SPATA46	spermatogenesis associated 46	1.80163	0.0169233
CTSS	cathepsin S	1.796	5.5596e-05
USP18	ubiquitin specific peptidase 18	1.79289	0.000380507
SLC9C1	solute carrier family 9 member C1	1.7903	0.0469037
CCL8	C-C motif chemokine ligand 8	1.786	0.00333535
TMEM236	transmembrane protein 236	1.78482	0.0197108
COL17A1	collagen type XVII alpha 1 chain	1.7848	7.75731e-06
PINLYP	phospholipase A2 inhibitor and LY6/PLAUR domain containing	1.78453	0.000904933
EFR3B	EFR3 homolog B	1.78182	0.00015901
RAB39A	RAB39A	1.77974	0.0271613
C15orf54	chromosome 15 putative open reading frame 54	1.77771	0.00462795
NCF2	neutrophil cytosolic factor 2	1.77527	1.36617e-05
CDHR4	cadherin related family member 4	1.77315	0.00643841
DNAH6	dynein axonemal heavy chain 6	1.76913	0.0472995
KIAA1671-AS1	KIAA1671 antisense RNA 1	1.76747	0.0385168
METTL7B	methyltransferase like 7B	1.76566	0.0469759
ID2	inhibitor of DNA binding 2	1.7626	0.00326871
DNAJB4	DnaJ heat shock protein family (Hsp40) member B4	1.76159	0.000952803
RPRM	reprimo	1.76137	0.0117834
PTX3	pentraxin 3	1.76083	2.06552e-06
ABCG2	ATP binding cassette subfamily G member 2 (Junior blood group)	1.75738	0.000159542
MAPK14	mitogen-activated protein kinase 14	1.75727	0.000187837
LIN9	lin-9 DREAM MuvB core complex component	1.75313	0.00292367
OLIG1	oligodendrocyte transcription factor 1	1.75286	0.0387104
H2AC11	H2A clustered histone 11	1.74425	0.000413525
SP140	SP140 nuclear body protein	1.73932	8.72305e-06
CARD14	caspase recruitment domain family member 14	1.73661	0.000236233
ENHO	energy homeostasis associated	1.73546	0.00488593
TMEM132A	transmembrane protein 132A	1.73391	0.000122974
LGALS9B	galectin 9B	1.73351	0.00356499
CARD9	caspase recruitment domain family member 9	1.72994	0.000349325
ASB18	ankyrin repeat and SOCS box containing 18	1.726	0.00990641
ALPK2	alpha kinase 2	1.72151	0.00314125
ICAM2	intercellular adhesion molecule 2	1.72137	0.000409882
SAMD9	sterile alpha motif domain containing 9	1.71773	0.0114732
PIWIL2	piwi like RNA-mediated gene silencing 2	1.71711	0.00707541
TEX48	testis expressed 48	1.71366	0.0389155
PPP1R3C	protein phosphatase 1 regulatory subunit 3C	1.7078	0.000381462
VGLL3	vestigial like family member 3	1.70641	0.00284959
H2BC20P	H2B clustered histone 20	1.70586	0.0407233
JMJD8	jumonji domain containing 8	1.70568	0.000266955
POM121L9P	POM121 transmembrane nucleoporin like 9	1.69819	0.00413353
DOC2A	double C2 domain alpha	1.69656	0.000993343
CCL26	C-C motif chemokine ligand 26	1.69242	0.0142314
EDDM13	epididymal protein 13	1.69089	0.00575917
RANBP3L	RAN binding protein 3 like	1.69013	0.0182383
GREB1L	GREB1 like retinoic acid receptor coactivator	1.68846	0.00184542
PIANP	PILR alpha associated neural protein	1.68501	0.00449448
CCDC122	coiled-coil domain containing 122	1.68364	0.00121069
TGM1	transglutaminase 1	1.68289	0.0020446
SYT9	synaptotagmin 9	1.68071	0.0136271
ARPP21	cAMP regulated phosphoprotein 21	1.67636	0.0320363
STAT6	signal transducer and activator of transcription 6	1.67615	0.000214145
PTGS2	prostaglandin-endoperoxide synthase 2	1.67491	0.00958466
RHD	Rh blood group D antigen	1.6742	0.0213937
ITGA7	integrin subunit alpha 7	1.67271	0.0081996
SPACA6P-AS	SPACA6P antisense RNA	1.6727	0.00414921
AGAP11	ArfGAP with GTPase domain	1.67045	0.00133688
MYH15	myosin heavy chain 15	1.67001	0.00378671
TNFRSF1B	TNF receptor superfamily member 1B	1.66467	0.000319858
H2AC15	H2A clustered histone 15	1.66182	0.0254132
CDH15	cadherin 15	1.65972	0.00227329
ANKDD1B	ankyrin repeat and death domain containing 1B	1.65866	0.0373592
COX6B2	cytochrome c oxidase subunit 6B2	1.65731	0.00346968
TMEM262	transmembrane protein 262	1.65599	0.0178269
RND1	Rho family GTPase 1	1.65334	0.0117918
PACSIN1	protein kinase C and casein kinase substrate in neurons 1	1.65018	0.0165912
RASGRP3	RAS guanyl releasing protein 3	1.64858	9.34135e-05
MYPN	myopalladin	1.64765	0.00123114
HECW2-AS1	HECW2 antisense RNA 1	1.64346	0.0270977
LPXN	leupaxin	1.64195	0.000126846
CCDC190	coiled-coil domain containing 190	1.64094	2.49525e-06
RNF103-CHMP3	RNF103-CHMP3 readthrough	1.63993	0.0210598
BTG2	BTG anti-proliferation factor 2	1.63986	7.73181e-05
SORBS1	sorbin and SH3 domain containing 1	1.63749	0.00268462
RAD9B	RAD9 checkpoint clamp component B	1.6364	0.018849
SLC22A20P	solute carrier family 22 member 20	1.63502	0.0043202
CCL5	C-C motif chemokine ligand 5	1.63419	0.00155465
H2BC12	H2B clustered histone 12	1.63077	1.57258e-06
PSTPIP2	proline-serine-threonine phosphatase interacting protein 2	1.63064	0.000168722
ZDHHC11	zinc finger DHHC-type containing 11	1.62043	0.00103682
SERPIND1	serpin family D member 1	1.61991	0.0301846
CACNB4	calcium voltage-gated channel auxiliary subunit beta 4	1.61985	0.00434043
GSDMC	gasdermin C	1.61817	0.000228154
TRAF6	TNF receptor associated factor 6	1.61724	0.000439717
FGF1	fibroblast growth factor 1	1.61671	0.000110497
SPINK5	serine peptidase inhibitor Kazal type 5	1.61507	0.00353651
EGFEM1P	EGF like and EMI domain containing 1	1.61334	0.0442082
IL17RA	interleukin 17 receptor A	1.6117	0.000546029
C8orf88	chromosome 8 open reading frame 88	1.60624	0.0235552
TNFAIP8	TNF alpha induced protein 8	1.60237	0.00131908
MMP25-AS1	MMP25 antisense RNA 1	1.60187	0.0252231
NEB	nebulin	1.60099	0.000103289
BMPER	BMP binding endothelial regulator	1.60043	5.05749e-05
PTPN20	protein tyrosine phosphatase non-receptor type 20	1.59968	0.00147972
PEX5L	peroxisomal biogenesis factor 5 like	1.5975	0.0168909
PTAFR	platelet activating factor receptor	1.59716	0.00620705
PDGFRA	platelet derived growth factor receptor alpha	1.59463	0.00363016
TAS2R5	taste 2 receptor member 5	1.59072	0.0452017
CDRT1	CMT1A duplicated region transcript 1	1.5896	0.0409125
YJEFN3	YjeF N-terminal domain containing 3	1.58866	0.00183421
PROX1	prospero homeobox 1	1.58864	0.0421059
QPCT	glutaminyl-peptide cyclotransferase	1.58762	4.90029e-05
COL15A1	collagen type XV alpha 1 chain	1.58631	0.000963081
SNAI2	snail family transcriptional repressor 2	1.58393	0.000154622
ADAMTS8	ADAM metallopeptidase with thrombospondin type 1 motif 8	1.5831	0.0207926
PLS3-AS1	PLS3 antisense RNA 1	1.58131	0.0408693
ZNF205-AS1	ZNF205 antisense RNA 1	1.57983	0.0387311
DST-AS1	DST antisense RNA 1	1.57442	0.0106703
EMC3-AS1	EMC3 antisense RNA 1	1.57358	1.47343e-05
DDIT4L	DNA damage inducible transcript 4 like	1.57278	0.0233584
SPATA3-AS1	SPATA3 antisense RNA 1 (head to head)	1.57215	0.0159303
CDKN1C	cyclin dependent kinase inhibitor 1C	1.57106	0.020215
SLIT1	slit guidance ligand 1	1.57091	0.00297185
DDX53	DEAD-box helicase 53	1.57057	0.00208188
NXNL2	nucleoredoxin like 2	1.56946	0.0142914
DCLK1	doublecortin like kinase 1	1.56892	0.0130908
IL1R1	interleukin 1 receptor type 1	1.56874	0.00172389
HBE1	hemoglobin subunit epsilon 1	1.56792	0.0197938
ATE1-AS1	ATE1 antisense RNA 1	1.56676	0.0387471
PSG9	pregnancy specific beta-1-glycoprotein 9	1.56667	0.000436637
C1orf162	chromosome 1 open reading frame 162	1.56524	0.0301695
C7orf57	chromosome 7 open reading frame 57	1.56091	0.00687498
PMEL	premelanosome protein	1.55835	0.000798214
CNR1	cannabinoid receptor 1	1.55811	0.0439963
EFCAB10	EF-hand calcium binding domain 10	1.55644	0.0241386
MR1	major histocompatibility complex	1.55584	2.10174e-05
ECM1	extracellular matrix protein 1	1.55388	8.56871e-05
SLFN5	schlafen family member 5	1.55281	0.00275643
HSD17B2	hydroxysteroid 17-beta dehydrogenase 2	1.55069	0.0371091
DCHS2	dachsous cadherin-related 2	1.54884	0.00977403
LAMA2	laminin subunit alpha 2	1.54421	0.00110976
H3C10	H3 clustered histone 10	1.54361	0.000760422
ANO5	anoctamin 5	1.54283	0.0325908
CYP24A1	cytochrome P450 family 24 subfamily A member 1	1.54211	0.0078192
CPZ	carboxypeptidase Z	1.54051	0.026854
TRNP1	TMF1 regulated nuclear protein 1	1.53685	6.5423e-06
STXBP6	syntaxin binding protein 6	1.5335	0.00287591
AP4B1-AS1	AP4B1 antisense RNA 1	1.53282	0.0384252
ACHE	acetylcholinesterase (Cartwright blood group)	1.53143	0.000319304
IFI6	interferon alpha inducible protein 6	1.53133	0.000445859
SMPD3	sphingomyelin phosphodiesterase 3	1.53018	0.00105188
ZNF107	zinc finger protein 107	1.52821	0.000569698
PSG4	pregnancy specific beta-1-glycoprotein 4	1.52534	0.00144561
RHBDL1	rhomboid like 1	1.52387	0.00120497
PTPRR	protein tyrosine phosphatase receptor type R	1.52341	0.00234446
VSIG1	V-set and immunoglobulin domain containing 1	1.51841	0.00130324
CLTRN	collectrin	1.51701	0.00644506
LAPTM5	lysosomal protein transmembrane 5	1.51508	5.40062e-06
SECTM1	secreted and transmembrane 1	1.51504	0.000224776
RIPK3	receptor interacting serine/threonine kinase 3	1.51439	0.00303612
MAPK11	mitogen-activated protein kinase 11	1.50937	0.000552718
SH2D6	SH2 domain containing 6	1.50878	0.00145987
HECW2	HECT	1.50788	0.01208
WDR97	WD repeat domain 97	1.50518	0.0035507
IL24	interleukin 24	1.50466	0.000102514
IL16	interleukin 16	1.49664	0.0077485
ITGB6	integrin subunit beta 6	1.49482	0.0126638
TPTE	transmembrane phosphatase with tensin homology	1.49418	0.0405836
BTBD19	BTB domain containing 19	1.49109	0.0166474
SCIN	scinderin	1.48842	0.0102379
MEGF10	multiple EGF like domains 10	1.48742	0.0414401
BNIPL	BCL2 interacting protein like	1.48595	0.0119755
BCL2	BCL2 apoptosis regulator	1.48418	0.00112406
PRLR	prolactin receptor	1.48337	0.00553339
CCDC110	coiled-coil domain containing 110	1.4827	0.0221145
FLI1	Fli-1 proto-oncogene	1.48009	0.000961722
ITGB7	integrin subunit beta 7	1.47935	0.0126867
FLG	filaggrin	1.47785	0.00900614
TNFSF18	TNF superfamily member 18	1.47642	0.00501181
TMEM75	transmembrane protein 75	1.47587	0.00558061
FOXO3	forkhead box O3	1.4756	0.00133168
AOC3	amine oxidase copper containing 3	1.47465	0.0103353
TERB1	telomere repeat binding bouquet formation protein 1	1.47287	0.0492895
CCL16	C-C motif chemokine ligand 16	1.46923	0.0015789
SLC16A2	solute carrier family 16 member 2	1.46873	0.00118497
OLR1	oxidized low density lipoprotein receptor 1	1.46444	0.00425958
CYP2J2	cytochrome P450 family 2 subfamily J member 2	1.46262	0.00739888
GJB3	gap junction protein beta 3	1.46258	0.000130069
VWA2	von Willebrand factor A domain containing 2	1.46158	0.00546554
CDH23	cadherin related 23	1.46155	0.0154196
ACTN1-AS1	ACTN1 antisense RNA 1	1.46121	0.0420118
CAPN11	calpain 11	1.46105	3.36741e-05
STOM	stomatin	1.46021	0.000124253
ZNF441	zinc finger protein 441	1.46	0.0113612
TNFAIP8L3	TNF alpha induced protein 8 like 3	1.45981	0.00451128
PLCXD1	phosphatidylinositol specific phospholipase C X domain containing 1	1.45765	0.0185515
H3C2	H3 clustered histone 2	1.4565	0.000528547
SAMD5	sterile alpha motif domain containing 5	1.45427	0.00115353
MDGA1	MAM domain containing glycosylphosphatidylinositol anchor 1	1.45391	6.07587e-06
TP53INP1	tumor protein p53 inducible nuclear protein 1	1.45326	0.000941088
ZNF10	zinc finger protein 10	1.45217	0.00491248
TMCC1-AS1	TMCC1 antisense RNA 1 (head to head)	1.45191	0.00489479
C15orf48	chromosome 15 open reading frame 48	1.44991	4.97557e-05
HCN2	hyperpolarization activated cyclic nucleotide gated potassium and sodium channel 2	1.44753	0.0120711
FGD4	FYVE	1.44748	0.00804342
SLC9A3-AS1	SLC9A3 antisense RNA 1	1.44622	0.00612621
TP53BP2	tumor protein p53 binding protein 2	1.44481	2.77268e-05
CD24	CD24 molecule	1.44391	0.000552761
PTPRQ	protein tyrosine phosphatase receptor type Q	1.44348	0.0116864
NTRK3	neurotrophic receptor tyrosine kinase 3	1.43626	0.0411345
ZNF503-AS2	ZNF503 antisense RNA 2	1.43545	0.049729
CPM	carboxypeptidase M	1.43536	0.00138067
KRT16	keratin 16	1.43497	0.0128543
TIMP2	TIMP metallopeptidase inhibitor 2	1.4346	9.49652e-05
ESR2	estrogen receptor 2	1.4333	0.000651358
TNFRSF25	TNF receptor superfamily member 25	1.4322	0.00491308
NCK1-DT	NCK1 divergent transcript	1.43022	0.00339807
CELF6	CUGBP Elav-like family member 6	1.42933	0.00349104
CHST4	carbohydrate sulfotransferase 4	1.42872	0.00860417
EDNRA	endothelin receptor type A	1.42623	0.0204449
VEGFC	vascular endothelial growth factor C	1.4233	0.00155255
NOX1	NADPH oxidase 1	1.42324	0.00944657
HOXB6	homeobox B6	1.42215	0.0350685
LAMC2	laminin subunit gamma 2	1.42189	0.000148469
THSD1	thrombospondin type 1 domain containing 1	1.41682	0.0278225
PTGER4	prostaglandin E receptor 4	1.41433	4.87971e-05
FMO3	flavin containing dimethylaniline monoxygenase 3	1.41381	0.00428528
SLFNL1-AS1	SLFNL1 antisense RNA 1	1.40696	0.00458852
KLRA1P	killer cell lectin like receptor A1	1.40583	0.0253956
ADSS1	adenylosuccinate synthase 1	1.40522	0.0140736
CAMK2B	calcium/calmodulin dependent protein kinase II beta	1.40346	0.00136121
TMEM217	transmembrane protein 217	1.40298	0.000749614
S1PR2	sphingosine-1-phosphate receptor 2	1.40259	0.000204711
SLC22A13	solute carrier family 22 member 13	1.40255	0.0210159
MMP19	matrix metallopeptidase 19	1.40239	0.000654633
RTL9	retrotransposon Gag like 9	1.39943	0.0224989
ZNF582	zinc finger protein 582	1.39824	0.00496046
IGDCC4	immunoglobulin superfamily DCC subclass member 4	1.39758	0.00176677
C8G	complement C8 gamma chain	1.39368	0.00889792
ABCA5	ATP binding cassette subfamily A member 5	1.39165	0.0135901
ECSCR	endothelial cell surface expressed chemotaxis and apoptosis regulator	1.39076	0.0141799
GABPB1-AS1	GABPB1 antisense RNA 1	1.39073	0.00788886
WNT10A	Wnt family member 10A	1.39003	0.0195526
LACC1	laccase domain containing 1	1.38749	0.0164132
TUBD1	tubulin delta 1	1.38741	0.000526639
CDKN1B	cyclin dependent kinase inhibitor 1B	1.38501	0.00232728
SLFNL1	schlafen like 1	1.38444	0.00206147
OVOL3	ovo like zinc finger 3	1.38395	0.0478065
KCNQ1OT1	KCNQ1 opposite strand/antisense transcript 1	1.38358	0.0259137
PIK3AP1	phosphoinositide-3-kinase adaptor protein 1	1.38309	0.0362117
SPHK1	sphingosine kinase 1	1.38117	0.000134681
ZNF404	zinc finger protein 404	1.38106	0.00544733
TAPT1-AS1	TAPT1 antisense RNA 1 (head to head)	1.38086	0.0136057
CD22	CD22 molecule	1.38015	1.74924e-05
COL16A1	collagen type XVI alpha 1 chain	1.37903	0.00358427
HDAC9	histone deacetylase 9	1.37791	0.00527803
NRIP3	nuclear receptor interacting protein 3	1.37743	0.0120318
IGFBP3	insulin like growth factor binding protein 3	1.3758	0.000251575
GCH1	GTP cyclohydrolase 1	1.37517	0.000162293
PCDHA1	protocadherin alpha 1	1.3717	0.0260632
INHBA	inhibin subunit beta A	1.3711	0.00266027
SMPDL3B	sphingomyelin phosphodiesterase acid like 3B	1.36963	0.000939708
NPL	N-acetylneuraminate pyruvate lyase	1.36583	0.00801706
MGAT4A	alpha-1	1.36297	0.00146971
IFI30	IFI30 lysosomal thiol reductase	1.36242	5.14472e-05
SLC16A1	solute carrier family 16 member 1	1.36236	0.037822
ABCA4	ATP binding cassette subfamily A member 4	1.35853	0.00239712
QRICH2	glutamine rich 2	1.35643	2.48856e-05
VIM	vimentin	1.3562	5.99118e-05
NFKB1	nuclear factor kappa B subunit 1	1.35315	0.000195555
ENPP3	ectonucleotide pyrophosphatase/phosphodiesterase 3	1.35205	0.019473
ICAM1	intercellular adhesion molecule 1	1.34918	0.000558883
DZIP3	DAZ interacting zinc finger protein 3	1.34791	0.00371681
CCDC102B	coiled-coil domain containing 102B	1.3462	0.00605663
CILP2	cartilage intermediate layer protein 2	1.346	0.00397484
TCTEX1D4	Tctex1 domain containing 4	1.34506	0.01974
PDZK1	PDZ domain containing 1	1.34457	0.0287822
NEXN-AS1	NEXN antisense RNA 1	1.34409	0.0401668
CCL2	C-C motif chemokine ligand 2	1.3436	0.000338818
ADAMTSL4	ADAMTS like 4	1.34041	0.000436757
H2BC18	H2B clustered histone 18	1.34032	0.0318486
ZNF22-AS1	ZNF22 antisense RNA 1	1.3401	0.0137673
SMC5-AS1	SMC5 antisense RNA 1 (head to head)	1.33716	0.0493452
ACSBG2	acyl-CoA synthetase bubblegum family member 2	1.3353	0.0132002
CXADR	CXADR Ig-like cell adhesion molecule	1.33259	0.00496568
MPZL2	myelin protein zero like 2	1.33126	0.00156642
ABI3BP	ABI family member 3 binding protein	1.33036	0.00187518
KPNA7	karyopherin subunit alpha 7	1.33025	0.0173321
CACNA2D1	calcium voltage-gated channel auxiliary subunit alpha2delta 1	1.32989	0.0147085
IFI44	interferon induced protein 44	1.32815	0.00264796
SPTBN5	spectrin beta	1.32591	0.00391279
LRP2	LDL receptor related protein 2	1.3257	0.00392165
CALCRL	calcitonin receptor like receptor	1.32525	0.037953
SGO2	shugoshin 2	1.32302	0.0141703
PCAT7	prostate cancer associated transcript 7	1.32192	0.00112953
PGAM2	phosphoglycerate mutase 2	1.32089	0.000918577
NFKBIE	NFKB inhibitor epsilon	1.32088	3.02141e-05
BOK-AS1	BOK antisense RNA 1	1.32074	0.0180812
LUARIS	lncRNA upregulator of antiviral response interferon signaling	1.32019	0.00160499
ADGRF1	adhesion G protein-coupled receptor F1	1.31944	0.000766209
STX11	syntaxin 11	1.31921	0.000894399
SEPTIN3	septin 3	1.31916	0.00271298
ZNF681	zinc finger protein 681	1.31701	0.0024252
PPP1R1C	protein phosphatase 1 regulatory inhibitor subunit 1C	1.3127	0.00319163
IL11	interleukin 11	1.31157	8.54077e-06
ADPRH	ADP-ribosylarginine hydrolase	1.31101	0.00550354
BRD4	bromodomain containing 4	1.30925	4.80942e-05
NCEH1	neutral cholesterol ester hydrolase 1	1.3092	0.00230385
LGALS9	galectin 9	1.3082	0.00717865
NFKB2	nuclear factor kappa B subunit 2	1.30624	0.000845181
IFIH1	interferon induced with helicase C domain 1	1.3041	0.00633788
RASGEF1A	RasGEF domain family member 1A	1.30335	0.0267936
CLN5	CLN5 intracellular trafficking protein	1.30168	0.00187354
DMKN	dermokine	1.29997	0.00137303
GP1BA	glycoprotein Ib platelet subunit alpha	1.29801	0.0446475
CAVIN2	caveolae associated protein 2	1.29697	0.000578912
CFAP157	cilia and flagella associated protein 157	1.2963	0.0079934
OTUB2	OTU deubiquitinase	1.29491	0.0195689
CKMT2	creatine kinase	1.29458	0.0154445
MMP13	matrix metallopeptidase 13	1.29347	0.0133931
ZNF267	zinc finger protein 267	1.29238	0.00873807
LRP1B	LDL receptor related protein 1B	1.29055	0.0300236
TULP1	TUB like protein 1	1.29019	0.0371496
DEPDC7	DEP domain containing 7	1.28949	0.00198792
CYP1B1	cytochrome P450 family 1 subfamily B member 1	1.28892	0.0120227
PAG1	phosphoprotein membrane anchor with glycosphingolipid microdomains 1	1.2889	0.00359979
SAMD9L	sterile alpha motif domain containing 9 like	1.28871	0.0106272
PDCD1LG2	programmed cell death 1 ligand 2	1.28852	0.000517727
CYP11A1	cytochrome P450 family 11 subfamily A member 1	1.28583	0.000632498
DUSP15	dual specificity phosphatase 15	1.2843	0.0213659
EBF1	EBF transcription factor 1	1.28397	0.0372325
NPY4R2	neuropeptide Y receptor Y4-2	1.28234	0.0186357
EFCAB5	EF-hand calcium binding domain 5	1.28227	0.00758287
SPAG5-AS1	SPAG5 antisense RNA 1	1.28218	0.012844
RAB26	RAB26	1.28169	0.00590614
C10orf90	chromosome 10 open reading frame 90	1.28144	0.0432312
CXCL8	C-X-C motif chemokine ligand 8	1.28122	0.0178332
SELENOM	selenoprotein M	1.28068	0.00136007
TMPRSS3	transmembrane serine protease 3	1.28004	0.0412948
TLR9	toll like receptor 9	1.27841	0.0221647
WAS	WASP actin nucleation promoting factor	1.27607	0.000836066
SPON1	spondin 1	1.27496	0.000717118
PRELP	proline and arginine rich end leucine rich repeat protein	1.27274	0.00428625
H1-2	H1.2 linker histone	1.27264	0.00100141
TAGLN3	transgelin 3	1.27262	0.00962812
C2orf66	chromosome 2 open reading frame 66	1.27227	0.0132711
KCNK1	potassium two pore domain channel subfamily K member 1	1.27151	0.000261123
INSC	INSC spindle orientation adaptor protein	1.27006	0.0064436
OLFML1	olfactomedin like 1	1.26943	0.00801462
IFI44L	interferon induced protein 44 like	1.2691	0.0140043
DDIAS	DNA damage induced apoptosis suppressor	1.26903	0.00838714
CPAMD8	C3 and PZP like alpha-2-macroglobulin domain containing 8	1.26892	0.013202
TNFRSF10C	TNF receptor superfamily member 10c	1.26872	0.00236734
SLC29A4	solute carrier family 29 member 4	1.26605	0.00101663
STAT3	signal transducer and activator of transcription 3	1.26553	0.000215577
PRDM1	PR/SET domain 1	1.26425	0.000147986
ZNF823	zinc finger protein 823	1.2642	0.000126478
GPR75	G protein-coupled receptor 75	1.26386	0.00235974
NEK2	NIMA related kinase 2	1.26384	0.000466924
GPR35	G protein-coupled receptor 35	1.26279	0.000935275
RBFOX3	RNA binding fox-1 homolog 3	1.26273	0.00477903
IPMK	inositol polyphosphate multikinase	1.26185	0.0124986
GLIPR1L1	GLIPR1 like 1	1.26136	0.0279554
TRABD2A	TraB domain containing 2A	1.2593	0.00107228
COL7A1	collagen type VII alpha 1 chain	1.25918	0.00108345
KCND1	potassium voltage-gated channel subfamily D member 1	1.25791	0.0107096
HMMR	hyaluronan mediated motility receptor	1.25758	0.00223813
APLP1	amyloid beta precursor like protein 1	1.2572	0.000322813
CABYR	calcium binding tyrosine phosphorylation regulated	1.25606	0.00335996
MACC1	MET transcriptional regulator MACC1	1.256	0.0375501
RASSF6	Ras association domain family member 6	1.252	0.00833086
SLC23A3	solute carrier family 23 member 3	1.25097	0.00457157
ASIC3	acid sensing ion channel subunit 3	1.25077	0.00978205
ZNF443	zinc finger protein 443	1.24934	0.00923768
FBXL19-AS1	FBXL19 antisense RNA 1	1.24837	0.0141738
SERPINB5	serpin family B member 5	1.24718	0.0215501
CCDC39	coiled-coil domain containing 39	1.24688	0.00917791
SOWAHB	sosondowah ankyrin repeat domain family member B	1.24661	0.0487099
AFF1-AS1	AFF1 antisense RNA 1	1.24641	0.000837759
KLF10	Kruppel like factor 10	1.24591	0.00148128
VDR	vitamin D receptor	1.24358	3.25885e-05
ZNF841	zinc finger protein 841	1.24267	0.0150696
DLEC1	DLEC1 cilia and flagella associated protein	1.2424	0.0379608
TGFB1	transforming growth factor beta 1	1.24195	0.00200488
IL12A	interleukin 12A	1.24143	0.000177198
SLCO1B3	solute carrier organic anion transporter family member 1B3	1.24091	0.00288086
STING1	stimulator of interferon response cGAMP interactor 1	1.24007	8.0701e-05
ATM	ATM serine/threonine kinase	1.23956	0.0018701
PIK3CG	phosphatidylinositol-4	1.2376	0.0179382
VXN	vexin	1.23704	0.00399843
FLJ42969	uncharacterized LOC441374	1.23589	0.0312842
CCR5AS	CCR5 antisense RNA	1.23585	0.000832598
SOD2	superoxide dismutase 2	1.2354	0.00588253
GPRC5D	G protein-coupled receptor class C group 5 member D	1.23535	0.00272777
RAB37	RAB37	1.23479	0.000468359
ZNF888	zinc finger protein 888	1.23283	0.0237952
GRPR	gastrin releasing peptide receptor	1.23193	0.0205969
ZC3H12D	zinc finger CCCH-type containing 12D	1.23181	0.00312904
SBK3	SH3 domain binding kinase family member 3	1.23123	0.00899506
ZC3H12C	zinc finger CCCH-type containing 12C	1.23113	0.0161648
TSACC	TSSK6 activating cochaperone	1.22776	0.00950356
ZNF331	zinc finger protein 331	1.22703	0.000206047
CPNE7	copine 7	1.22637	0.0072217
ZNF665	zinc finger protein 665	1.2247	7.61436e-05
ELMO1	engulfment and cell motility 1	1.22369	0.0102309
CGAS	cyclic GMP-AMP synthase	1.22254	1.70989e-06
RELB	RELB proto-oncogene	1.22147	0.000869229
ADTRP	androgen dependent TFPI regulating protein	1.21894	0.00532778
CD68	CD68 molecule	1.21752	0.000105062
CCL4	C-C motif chemokine ligand 4	1.21666	0.0012949
RASSF9	Ras association domain family member 9	1.21597	0.000545322
OSR2	odd-skipped related transciption factor 2	1.2156	0.00147669
TMIE	transmembrane inner ear	1.21461	0.0474987
C9orf43	chromosome 9 open reading frame 43	1.21419	0.00801695
ZNF878	zinc finger protein 878	1.21345	0.00714788
RAD9A	RAD9 checkpoint clamp component A	1.21158	3.94979e-05
ONECUT2	one cut homeobox 2	1.2086	0.0107191
TGFBI	transforming growth factor beta induced	1.20707	0.000790915
FBN1	fibrillin 1	1.20705	0.0168439
GATA6-AS1	GATA6 antisense RNA 1 (head to head)	1.20695	0.00556077
OPRL1	opioid related nociceptin receptor 1	1.20629	0.0335472
ALS2CL	ALS2 C-terminal like	1.20574	0.00014144
STYK1	serine/threonine/tyrosine kinase 1	1.20469	0.000120017
CD83	CD83 molecule	1.20362	1.55978e-05
STC1	stanniocalcin 1	1.20351	0.0011375
OAS1	2'-5'-oligoadenylate synthetase 1	1.20134	0.00902589
LCN2	lipocalin 2	1.20132	0.0123813
INTS6-AS1	INTS6 antisense RNA 1	1.20121	0.0188811
VEGFB	vascular endothelial growth factor B	1.20067	0.000433213
ISG20	interferon stimulated exonuclease gene 20	1.19932	0.00266122
ACP4	acid phosphatase 4	1.19931	0.0488448
CDKN2C	cyclin dependent kinase inhibitor 2C	1.19892	0.000449806
CCDC150	coiled-coil domain containing 150	1.19866	0.00595439
ZNF28	zinc finger protein 28	1.19658	0.00667157
YAP1	Yes1 associated transcriptional regulator	1.19523	0.00138346
CDKN2D	cyclin dependent kinase inhibitor 2D	1.19516	0.000286286
TNNC1	troponin C1	1.19291	0.0189348
OASL	2'-5'-oligoadenylate synthetase like	1.19214	0.00025745
CPEB3	cytoplasmic polyadenylation element binding protein 3	1.19192	0.018232
AK9	adenylate kinase 9	1.19125	0.0107862
ITPR1-DT	ITPR1 divergent transcript	1.19078	0.0262614
AOC2	amine oxidase copper containing 2	1.19039	0.00182329
CCDC78	coiled-coil domain containing 78	1.19015	8.04757e-05
ANKRD20A5P	ankyrin repeat domain 20 family member A5	1.18809	0.0122301
FAM126B	family with sequence similarity 126 member B	1.18739	0.0167108
ITGAV	integrin subunit alpha V	1.18404	0.0193947
LRRC36	leucine rich repeat containing 36	1.1836	0.0323593
TAF12	TATA-box binding protein associated factor 12	1.18281	0.00935013
IQCD	IQ motif containing D	1.18174	0.00377025
THBS1	thrombospondin 1	1.18114	0.00427207
MTOR	mechanistic target of rapamycin kinase	1.18007	0.000191168
IL6ST	interleukin 6 signal transducer	1.17991	0.0165419
CCDC18	coiled-coil domain containing 18	1.17586	0.0261755
LTB4R2	leukotriene B4 receptor 2	1.17521	0.00387816
GNG12-AS1	GNG12	1.17369	0.0180701
FAM111A-DT	FAM111A divergent transcript	1.17367	0.00230457
KIF28P	kinesin family member 28	1.17354	0.0284784
ZNF678	zinc finger protein 678	1.17333	0.00507435
LMO7-AS1	LMO7 antisense RNA 1	1.17256	0.0195184
ZNF547	zinc finger protein 547	1.17159	0.0003029
NABP1	nucleic acid binding protein 1	1.17158	0.00133796
PROSER2-AS1	PROSER2 antisense RNA 1	1.16906	0.0168242
PLIN4	perilipin 4	1.16894	0.022376
ZNF836	zinc finger protein 836	1.16894	0.00011731
KDR	kinase insert domain receptor	1.16824	0.00146739
TNFSF10	TNF superfamily member 10	1.16724	0.00121349
MROCKI	MARCKS cis regulating lncRNA promoter of cytokines and inflammation	1.16671	0.0256675
ZNFX1	zinc finger NFX1-type containing 1	1.16457	0.000717123
TGFBR3	transforming growth factor beta receptor 3	1.16387	0.0062126
ZNF684	zinc finger protein 684	1.16288	0.00242251
MAP3K8	mitogen-activated protein kinase kinase kinase 8	1.16254	0.000998176
CPEB4	cytoplasmic polyadenylation element binding protein 4	1.16238	0.0131344
MAPK13	mitogen-activated protein kinase 13	1.15938	0.00012183
FGF14	fibroblast growth factor 14	1.15842	0.00630401
NRCAM	neuronal cell adhesion molecule	1.15692	0.0343644
CDH24	cadherin 24	1.15689	0.000209164
HMGB1	high mobility group box 1	1.15689	0.00191691
LEKR1	leucine	1.15665	0.0454573
PRCD	photoreceptor disc component	1.15466	0.0214329
TMEM171	transmembrane protein 171	1.15338	0.000167244
HPS5	HPS5 biogenesis of lysosomal organelles complex 2 subunit 2	1.15153	0.000711885
DCAF4L1	DDB1 and CUL4 associated factor 4 like 1	1.15145	0.0285654
ZNF519	zinc finger protein 519	1.15104	0.00212096
ADH6	alcohol dehydrogenase 6 (class V)	1.15078	0.00705096
ZNF738	zinc finger protein 738	1.15075	0.00547958
MADCAM1	mucosal vascular addressin cell adhesion molecule 1	1.15015	0.0034853
GPM6A	glycoprotein M6A	1.14889	0.0211941
PMAIP1	phorbol-12-myristate-13-acetate-induced protein 1	1.14764	0.0012843
FANCB	FA complementation group B	1.14657	0.0454604
GIPR	gastric inhibitory polypeptide receptor	1.14614	0.00833601
ESCO2	establishment of sister chromatid cohesion N-acetyltransferase 2	1.14542	0.00837896
GLCCI1	glucocorticoid induced 1	1.14524	0.00787407
LTB4R	leukotriene B4 receptor	1.14439	0.00177401
NXPH3	neurexophilin 3	1.14333	0.0269417
ERCC6	ERCC excision repair 6	1.14155	0.00485873
STAG3	stromal antigen 3	1.1412	0.00080573
SVEP1	sushi	1.14031	0.0314248
GNG11	G protein subunit gamma 11	1.14021	0.00152347
TBK1	TANK binding kinase 1	1.13955	0.00014459
LOX	lysyl oxidase	1.13865	0.00122376
APCDD1L-DT	APCDD1L divergent transcript	1.13767	0.0127136
CPA4	carboxypeptidase A4	1.13704	0.0004196
HMGA2-AS1	HMGA2 antisense RNA 1	1.13678	0.00826908
HSPB8	heat shock protein family B (small) member 8	1.13557	0.00034806
TP53BP1	tumor protein p53 binding protein 1	1.13485	0.00172468
CCN3	cellular communication network factor 3	1.13427	1.05649e-05
MCOLN3	mucolipin 3	1.13358	0.00506628
PGM2L1	phosphoglucomutase 2 like 1	1.13282	0.0106726
CENPE	centromere protein E	1.13116	0.0288442
TMEM86A	transmembrane protein 86A	1.13066	0.000137087
FSIP2	fibrous sheath interacting protein 2	1.12928	0.0483899
KLHL28	kelch like family member 28	1.12863	0.00777236
BIK	BCL2 interacting killer	1.12703	0.0195614
ZNF420	zinc finger protein 420	1.12674	0.00819221
FOXC1	forkhead box C1	1.12605	0.000306307
CD55	CD55 molecule (Cromer blood group)	1.12598	0.000150079
EIF5A2	eukaryotic translation initiation factor 5A2	1.12565	0.00492242
ST6GALNAC5	ST6 N-acetylgalactosaminide alpha-2	1.12453	0.0105184
SRPX2	sushi repeat containing protein X-linked 2	1.1235	0.000240955
TSGA10	testis specific 10	1.12328	0.00411799
ESM1	endothelial cell specific molecule 1	1.12325	0.0163589
CSGALNACT2	chondroitin sulfate N-acetylgalactosaminyltransferase 2	1.12294	0.00631105
GJC2	gap junction protein gamma 2	1.12231	0.00521865
DNAH12	dynein axonemal heavy chain 12	1.12135	0.0189979
RNF227	ring finger protein 227	1.11924	0.00295351
IGBP1	immunoglobulin binding protein 1	1.11913	9.29348e-05
RBM26-AS1	RBM26 antisense RNA 1	1.11906	0.0191437
ARHGAP31-AS1	ARHGAP31 antisense RNA 1	1.11818	0.0493944
TIPARP	TCDD inducible poly(ADP-ribose) polymerase	1.11611	0.00359332
TMEM156	transmembrane protein 156	1.11587	0.00286075
TENT5A	terminal nucleotidyltransferase 5A	1.11424	0.014917
TPRG1-AS1	TPRG1 antisense RNA 1	1.11409	0.0352554
MLLT11	MLLT11 transcription factor 7 cofactor	1.11383	0.00186498
C2orf92	chromosome 2 open reading frame 92	1.11327	0.0120224
TP53	tumor protein p53	1.11203	0.00133346
ZNF468	zinc finger protein 468	1.11172	0.00186173
ZNF583	zinc finger protein 583	1.111	0.00411562
ODAPH	odontogenesis associated phosphoprotein	1.11084	0.00172382
IGSF10	immunoglobulin superfamily member 10	1.1106	0.00660587
RHBDL2	rhomboid like 2	1.11049	0.000110216
TIMP1	TIMP metallopeptidase inhibitor 1	1.10954	0.000700143
TP53I3	tumor protein p53 inducible protein 3	1.10835	0.00270248
CHADL	chondroadherin like	1.10813	0.017982
SPATA6L	spermatogenesis associated 6 like	1.10763	0.0387684
FMOD	fibromodulin	1.10731	0.00121906
SIDT1	SID1 transmembrane family member 1	1.10708	0.0319335
MYO15B	myosin XVB	1.1065	0.0186773
ZNF117	zinc finger protein 117	1.10648	0.00563272
HLA-A	major histocompatibility complex	1.10613	0.00353394
DENND2C	DENN domain containing 2C	1.1048	0.0148229
TMC8	transmembrane channel like 8	1.10388	0.000239358
FAT3	FAT atypical cadherin 3	1.10331	0.00156936
FAM72C	family with sequence similarity 72 member C	1.10315	0.0056332
SLC4A7	solute carrier family 4 member 7	1.10252	0.0326084
IFIT1	interferon induced protein with tetratricopeptide repeats 1	1.10082	0.000567497
SDC4	syndecan 4	1.0995	1.65186e-06
SMIM31	small integral membrane protein 31	1.09723	0.0123797
RHEBL1	RHEB like 1	1.09682	0.00708433
AKAP5	A-kinase anchoring protein 5	1.09479	0.0105356
ZNF718	zinc finger protein 718	1.09462	0.011849
ITPR1	inositol 1	1.09355	0.00920722
MEIOC	meiosis specific with coiled-coil domain	1.09118	0.0208178
OTUD1	OTU deubiquitinase 1	1.08977	0.000783632
FGFR3	fibroblast growth factor receptor 3	1.08786	0.000288006
IGFBP7	insulin like growth factor binding protein 7	1.08697	0.000302856
ZBTB11	zinc finger and BTB domain containing 11	1.08683	0.00785634
THUMPD3-AS1	THUMPD3 antisense RNA 1	1.08513	0.00104413
TSPAN2	tetraspanin 2	1.08493	0.0143027
NOCT	nocturnin	1.08472	8.67774e-06
CACNA2D2	calcium voltage-gated channel auxiliary subunit alpha2delta 2	1.0835	0.0038539
AMN	amnion associated transmembrane protein	1.08263	0.0133628
GFRA1	GDNF family receptor alpha 1	1.07887	0.0214289
ZNF670	zinc finger protein 670	1.07858	0.00265629
LYSMD3	LysM domain containing 3	1.0778	0.0148865
CEP19	centrosomal protein 19	1.07657	0.00380729
ZNF695	zinc finger protein 695	1.076	0.0399156
CSTF3-DT	CSTF3 divergent transcript	1.07563	0.0295766
SLC31A2	solute carrier family 31 member 2	1.07465	5.91848e-05
SCML1	Scm polycomb group protein like 1	1.07464	0.0109009
ZNF114	zinc finger protein 114	1.07324	0.000700561
FSD1L	fibronectin type III and SPRY domain containing 1 like	1.0725	0.00685353
GAN	gigaxonin	1.07185	0.00288612
TRPM7	transient receptor potential cation channel subfamily M member 7	1.06918	0.0284736
RTP3	receptor transporter protein 3	1.06791	0.0318604
DEPDC1	DEP domain containing 1	1.06721	0.00937235
TP53I11	tumor protein p53 inducible protein 11	1.06715	0.000609876
TAF13	TATA-box binding protein associated factor 13	1.06699	0.0027439
MAP3K14	mitogen-activated protein kinase kinase kinase 14	1.06677	0.000477844
ZNF782	zinc finger protein 782	1.06532	0.0123747
ANKRD30B	ankyrin repeat domain 30B	1.06409	0.0212673
TGFB2	transforming growth factor beta 2	1.06182	0.000768149
OTULINL	OTU deubiquitinase with linear linkage specificity like	1.05984	0.00100034
FAM222A	family with sequence similarity 222 member A	1.05916	0.00451262
CLIC3	chloride intracellular channel 3	1.05888	0.000926243
TP53I13	tumor protein p53 inducible protein 13	1.05868	0.00768
ZNF833P	zinc finger protein 833	1.05846	0.000746808
RINL	Ras and Rab interactor like	1.05696	0.0183791
ZNF680	zinc finger protein 680	1.05691	0.0194647
SLAMF7	SLAM family member 7	1.05586	4.43114e-05
ZNF260	zinc finger protein 260	1.05552	0.0112412
SPARC	secreted protein acidic and cysteine rich	1.05462	0.0183063
MTMR7	myotubularin related protein 7	1.05454	0.0213954
MUSK	muscle associated receptor tyrosine kinase	1.05413	0.00159569
PLEKHA4	pleckstrin homology domain containing A4	1.05304	3.5201e-05
FAM107B	family with sequence similarity 107 member B	1.05178	0.00219883
SUSD2	sushi domain containing 2	1.05103	0.00875775
ZNF92	zinc finger protein 92	1.05101	0.00651982
ZNF860	zinc finger protein 860	1.04959	0.019245
ASGR1	asialoglycoprotein receptor 1	1.04946	0.0228554
ZNF546	zinc finger protein 546	1.04935	0.0144462
RHPN1	rhophilin Rho GTPase binding protein 1	1.04839	0.000546342
SEMA3C	semaphorin 3C	1.04737	0.0150785
ZNF273	zinc finger protein 273	1.04624	0.0160535
SCML2	Scm polycomb group protein like 2	1.04622	0.00687246
MAP3K7CL	MAP3K7 C-terminal like	1.04609	0.000160865
CKMT2-AS1	CKMT2 antisense RNA 1	1.04538	0.0026762
TSPAN13	tetraspanin 13	1.04468	0.000656346
SFR1	SWI5 dependent homologous recombination repair protein 1	1.04349	0.000365828
IGSF3	immunoglobulin superfamily member 3	1.0433	0.0112646
SOCS4	suppressor of cytokine signaling 4	1.0427	0.0204757
FLRT1	fibronectin leucine rich transmembrane protein 1	1.0419	0.0142554
SUGT1P4-STRA6LP	SUGT1P4-STRA6LP readthrough	1.04165	0.00946365
RALA	RAS like proto-oncogene A	1.04061	0.00293931
BEST3	bestrophin 3	1.04047	0.00281564
ZNF674	zinc finger protein 674	1.04044	0.0114172
IL11RA	interleukin 11 receptor subunit alpha	1.04039	0.0136723
STON2	stonin 2	1.04032	0.0155834
GDPGP1	GDP-D-glucose phosphorylase 1	1.03997	0.0360952
ABHD1	abhydrolase domain containing 1	1.03905	0.0278331
NEIL3	nei like DNA glycosylase 3	1.03608	0.00181336
SPINT1	serine peptidase inhibitor	1.03563	0.00211045
SRGN	serglycin	1.03562	5.33679e-05
TUBB2A	tubulin beta 2A class IIa	1.03423	8.79905e-05
RSKR	ribosomal protein S6 kinase related	1.03411	0.00116007
TLR2	toll like receptor 2	1.03402	0.00284861
XRCC2	X-ray repair cross complementing 2	1.03341	0.0216144
TMEM249	transmembrane protein 249	1.03256	0.0242173
APOL2	apolipoprotein L2	1.03204	4.40381e-05
FAM72D	family with sequence similarity 72 member D	1.03187	0.0052985
CCDC173	coiled-coil domain containing 173	1.03169	0.0318956
NTN4	netrin 4	1.03157	0.00199435
ZNF600	zinc finger protein 600	1.03128	0.0112091
ARMCX4	armadillo repeat containing X-linked 4	1.03024	0.0129688
PDCD10	programmed cell death 10	1.03016	0.000226318
AMDHD1	amidohydrolase domain containing 1	1.02988	0.00113362
CCDC15	coiled-coil domain containing 15	1.02977	0.00960859
FBXO48	F-box protein 48	1.02861	0.00439953
ELOVL7	ELOVL fatty acid elongase 7	1.0286	0.0094909
ADM	adrenomedullin	1.02674	0.000904109
TRPC6	transient receptor potential cation channel subfamily C member 6	1.02625	0.0368591
ITGB2-AS1	ITGB2 antisense RNA 1	1.02584	0.0067201
RAD21L1	RAD21 cohesin complex component like 1	1.02383	0.00711729
ATP13A3	ATPase 13A3	1.02301	0.034323
GADD45A	growth arrest and DNA damage inducible alpha	1.02212	0.000627649
HSPA4L	heat shock protein family A (Hsp70) member 4 like	1.02199	0.0213254
ARHGAP42	Rho GTPase activating protein 42	1.02009	0.0241246
ADAMTSL5	ADAMTS like 5	1.01972	0.00294655
FAM122B	family with sequence similarity 122B	1.01895	0.00472652
GEN1	GEN1 Holliday junction 5' flap endonuclease	1.01755	0.0225732
FUT2	fucosyltransferase 2	1.01729	0.00128444
PSG5	pregnancy specific beta-1-glycoprotein 5	1.01716	0.00499525
SCEL	sciellin	1.01631	0.017566
MISP	mitotic spindle positioning	1.01485	0.000367209
NAPB	NSF attachment protein beta	1.01361	0.000556112
ACTR3C	actin related protein 3C	1.01299	0.0180039
ZNF799	zinc finger protein 799	1.01157	0.00471423
HSF4	heat shock transcription factor 4	1.01099	0.00462372
C18orf54	chromosome 18 open reading frame 54	1.00891	0.0132555
G2E3	G2/M-phase specific E3 ubiquitin protein ligase	1.00891	0.00947637
BAMBI	BMP and activin membrane bound inhibitor	1.00882	6.01527e-05
ZNF121	zinc finger protein 121	1.00724	0.0427193
POC1B	POC1 centriolar protein B	1.00668	0.00377553
UBL3	ubiquitin like 3	1.00545	0.00272197
SGIP1	SH3GL interacting endocytic adaptor 1	1.00491	0.0454983
ZNF610	zinc finger protein 610	1.00301	0.00374289
TNFSF4	TNF superfamily member 4	1.00135	0.0269869
SNX16	sorting nexin 16	1.00096	0.0223435
DGAT2	diacylglycerol O-acyltransferase 2	1.00079	0.000208475
ZBED8	zinc finger BED-type containing 8	1.00048	0.00796243
APOLD1	apolipoprotein L domain containing 1	1.00046	0.00871762
HSD17B7	hydroxysteroid 17-beta dehydrogenase 7	-1.00032	0.00133059
KIFC3	kinesin family member C3	-1.00042	3.18113e-05
TRAPPC9	trafficking protein particle complex 9	-1.00055	0.00137435
RBMS3	RNA binding motif single stranded interacting protein 3	-1.0008	0.00396329
MT1E	metallothionein 1E	-1.0015	0.000326222
DDN	dendrin	-1.00208	0.0358934
FLRT2	fibronectin leucine rich transmembrane protein 2	-1.00278	0.0163884
EPB41	erythrocyte membrane protein band 4.1	-1.00295	0.0236723
PPIP5K1	diphosphoinositol pentakisphosphate kinase 1	-1.00344	0.000279728
CHCHD6	coiled-coil-helix-coiled-coil-helix domain containing 6	-1.00642	0.00136467
GPR55	G protein-coupled receptor 55	-1.00654	0.00859781
LMNB2	lamin B2	-1.00723	6.45859e-07
SPDEF	SAM pointed domain containing ETS transcription factor	-1.01277	0.0023011
UGDH-AS1	UGDH antisense RNA 1	-1.01422	0.0494802
IL18	interleukin 18	-1.01559	0.00010339
RIBC1	RIB43A domain with coiled-coils 1	-1.01759	0.0256781
SUPT3H	SPT3 homolog	-1.01876	0.000130807
PLXNB1	plexin B1	-1.01937	0.000517592
SEC16B	SEC16 homolog B	-1.01942	0.0113008
ABCA3	ATP binding cassette subfamily A member 3	-1.02051	0.00143795
KRT19	keratin 19	-1.02084	0.000541015
PITPNC1	phosphatidylinositol transfer protein cytoplasmic 1	-1.02191	0.000869817
MVK	mevalonate kinase	-1.0221	0.000310525
ATP6V0E2	ATPase H+ transporting V0 subunit e2	-1.02217	0.00324156
CARD10	caspase recruitment domain family member 10	-1.02459	6.35829e-06
PLEKHG4	pleckstrin homology and RhoGEF domain containing G4	-1.02534	0.00033045
SLC6A9	solute carrier family 6 member 9	-1.02692	0.000959323
MKS1	MKS transition zone complex subunit 1	-1.02709	0.00167731
CRIP2	cysteine rich protein 2	-1.02743	0.000124717
ALDH5A1	aldehyde dehydrogenase 5 family member A1	-1.02743	0.00970926
ALKBH2	alkB homolog 2	-1.02968	0.000597166
ANKZF1	ankyrin repeat and zinc finger peptidyl tRNA hydrolase 1	-1.03013	0.00108034
ATP6V1E2	ATPase H+ transporting V1 subunit E2	-1.03045	0.00167879
FADS1	fatty acid desaturase 1	-1.03121	0.00104258
TTC5	tetratricopeptide repeat domain 5	-1.03367	0.000161714
TSHZ1	teashirt zinc finger homeobox 1	-1.03535	0.00780485
NMNAT3	nicotinamide nucleotide adenylyltransferase 3	-1.0388	0.00990819
RTEL1	regulator of telomere elongation helicase 1	-1.04133	0.00144161
SREBF2	sterol regulatory element binding transcription factor 2	-1.04559	0.000124381
LAMP2	lysosomal associated membrane protein 2	-1.0476	0.0265447
TSNARE1	t-SNARE domain containing 1	-1.04867	1.49056e-05
KRT86	keratin 86	-1.05072	0.0057657
MAGEA3	MAGE family member A3	-1.0532	0.0115154
PROM2	prominin 2	-1.05683	0.000734014
CCNE1	cyclin E1	-1.05698	0.000444547
CALB2	calbindin 2	-1.05925	4.09206e-05
E2F5	E2F transcription factor 5	-1.05983	0.000248119
ARFRP1	ADP ribosylation factor related protein 1	-1.06014	6.07874e-06
UNC93B1	unc-93 homolog B1	-1.06131	0.000181295
SOCS2-AS1	SOCS2 antisense RNA 1	-1.06143	0.0311184
LIN7B	lin-7 homolog B	-1.06162	0.000304003
CTDSP1	CTD small phosphatase 1	-1.06298	1.64597e-05
MALL	mal	-1.0632	0.013386
COL13A1	collagen type XIII alpha 1 chain	-1.06335	0.000279278
ST6GAL1	ST6 beta-galactoside alpha-2	-1.06532	0.000121525
TFAP4	transcription factor AP-4	-1.06712	0.000130173
SLC25A1	solute carrier family 25 member 1	-1.0676	0.00034029
CA14	carbonic anhydrase 14	-1.07061	0.0100905
MMAB	metabolism of cobalamin associated B	-1.07085	0.00110519
GNAO1	G protein subunit alpha o1	-1.07202	6.06416e-05
SPRYD3	SPRY domain containing 3	-1.07268	6.92458e-05
FBXL17	F-box and leucine rich repeat protein 17	-1.07389	0.0224925
C6orf226	chromosome 6 open reading frame 226	-1.07542	0.000107528
FBXO4	F-box protein 4	-1.07554	0.000262367
PCYOX1L	prenylcysteine oxidase 1 like	-1.07654	0.00152482
PTGFRN	prostaglandin F2 receptor inhibitor	-1.0773	0.0460432
ENOX1	ecto-NOX disulfide-thiol exchanger 1	-1.07773	0.00525814
MPND	MPN domain containing	-1.07883	0.000349322
CDK6	cyclin dependent kinase 6	-1.07891	0.00248163
SMCO4	single-pass membrane protein with coiled-coil domains 4	-1.08332	0.000142437
SLC25A21-AS1	SLC25A21 antisense RNA 1	-1.08585	0.0407651
FAM229A	family with sequence similarity 229 member A	-1.08597	0.0053703
MDM2	MDM2 proto-oncogene	-1.08732	0.00282731
FAM20C	FAM20C golgi associated secretory pathway kinase	-1.0874	2.01055e-05
PHGDH	phosphoglycerate dehydrogenase	-1.09006	0.00197018
ATP6V1F	ATPase H+ transporting V1 subunit F	-1.09081	0.0001623
SYT12	synaptotagmin 12	-1.09234	0.00125685
ATP6V0E1	ATPase H+ transporting V0 subunit e1	-1.09241	0.00128398
SP5	Sp5 transcription factor	-1.09296	0.00018283
RPARP-AS1	RPARP antisense RNA 1	-1.09516	0.00184428
FAM149A	family with sequence similarity 149 member A	-1.09925	0.0151262
FBXW4	F-box and WD repeat domain containing 4	-1.10271	5.31407e-05
SYT2	synaptotagmin 2	-1.10272	0.0208472
FOXN2	forkhead box N2	-1.1046	0.000327606
GMDS	GDP-mannose 4	-1.10846	5.49215e-05
KRT7	keratin 7	-1.11025	0.000118964
MAPKAPK2	MAPK activated protein kinase 2	-1.11396	4.50895e-05
C11orf49	chromosome 11 open reading frame 49	-1.11591	0.000414225
VASH1-AS1	VASH1 antisense RNA 1	-1.12033	0.0141611
VPS28	VPS28 subunit of ESCRT-I	-1.12174	0.000322174
IRX1	iroquois homeobox 1	-1.12442	0.0143029
FAM86DP	family with sequence similarity 86 member D	-1.12461	0.000382071
PITPNM2	phosphatidylinositol transfer protein membrane associated 2	-1.1265	0.00174278
C1GALT1C1L	C1GALT1 specific chaperone 1 like	-1.12857	0.0108822
CELSR1	cadherin EGF LAG seven-pass G-type receptor 1	-1.12995	0.0184589
SBF2	SET binding factor 2	-1.13195	0.0137567
LPIN1	lipin 1	-1.13232	0.0128052
PLXDC2	plexin domain containing 2	-1.13307	0.00591022
MVB12B	multivesicular body subunit 12B	-1.13457	0.000177835
CYP51A1	cytochrome P450 family 51 subfamily A member 1	-1.13492	0.000775153
ATP6V0A1	ATPase H+ transporting V0 subunit a1	-1.13707	0.000564173
E2F1	E2F transcription factor 1	-1.13794	4.16834e-05
TADA2A	transcriptional adaptor 2A	-1.13873	0.0431343
FAM78B	family with sequence similarity 78 member B	-1.14231	0.0193836
TCEA3	transcription elongation factor A3	-1.14515	3.49949e-05
LEF1	lymphoid enhancer binding factor 1	-1.14527	0.00143646
CEBPB-AS1	CEBPB antisense RNA 1	-1.1462	0.021881
PIP5KL1	phosphatidylinositol-4-phosphate 5-kinase like 1	-1.15669	0.0336069
ADD3-AS1	ADD3 antisense RNA 1	-1.15677	0.0468202
VPS37D	VPS37D subunit of ESCRT-I	-1.15872	0.00330128
ATP6V0A2	ATPase H+ transporting V0 subunit a2	-1.15912	0.00602698
RNU11	RNA	-1.1606	0.00317839
OLFML2B	olfactomedin like 2B	-1.16345	0.000705807
CCNA2	cyclin A2	-1.1662	0.00182676
IDH1-AS1	IDH1 antisense RNA 1	-1.16745	0.0156656
HMGCS1	3-hydroxy-3-methylglutaryl-CoA synthase 1	-1.17437	0.0087698
CDK20	cyclin dependent kinase 20	-1.17515	0.00208608
COQ8B	coenzyme Q8B	-1.17571	0.00019385
HSH2D	hematopoietic SH2 domain containing	-1.17573	0.00183319
TMEM37	transmembrane protein 37	-1.17678	0.0251378
FAM86C2P	family with sequence similarity 86	-1.17987	0.000758585
TNFSF12	TNF superfamily member 12	-1.18028	0.00450115
LRAT	lecithin retinol acyltransferase	-1.18224	0.0295533
STEAP3	STEAP3 metalloreductase	-1.18399	5.02137e-05
KCNH3	potassium voltage-gated channel subfamily H member 3	-1.18429	0.0218938
DET1	DET1 partner of COP1 E3 ubiquitin ligase	-1.18737	0.000997799
MTHFD1L	methylenetetrahydrofolate dehydrogenase (NADP+ dependent) 1 like	-1.18822	0.000579811
GGT5	gamma-glutamyltransferase 5	-1.19002	0.00221915
LLGL2	LLGL scribble cell polarity complex component 2	-1.1913	0.000457699
PRDM16	PR/SET domain 16	-1.19143	0.0243338
GALNT14	polypeptide N-acetylgalactosaminyltransferase 14	-1.19195	0.00566984
SYTL1	synaptotagmin like 1	-1.19426	0.000361698
TMEM117	transmembrane protein 117	-1.19615	0.0481521
MCRIP1	MAPK regulated corepressor interacting protein 1	-1.20375	0.0011579
SLC37A4	solute carrier family 37 member 4	-1.20392	2.54106e-05
E2F8	E2F transcription factor 8	-1.2073	0.00222555
THSD4	thrombospondin type 1 domain containing 4	-1.21011	0.0250545
ARTN	artemin	-1.2124	0.000516355
RCN3	reticulocalbin 3	-1.21347	0.00319674
RSAD1	radical S-adenosyl methionine domain containing 1	-1.21427	0.000121249
ICA1	islet cell autoantigen 1	-1.21574	0.00213567
MAPK8	mitogen-activated protein kinase 8	-1.21936	0.00235172
CDK2	cyclin dependent kinase 2	-1.21959	0.000115597
CCND2	cyclin D2	-1.22089	0.016299
SLC4A8	solute carrier family 4 member 8	-1.22284	0.00570633
MAP2K6	mitogen-activated protein kinase kinase 6	-1.22304	0.0470832
OTX1	orthodenticle homeobox 1	-1.22397	0.00446398
DFFB	DNA fragmentation factor subunit beta	-1.22705	0.000115985
MIF4GD	MIF4G domain containing	-1.23049	0.000260186
PTPRU	protein tyrosine phosphatase receptor type U	-1.23115	8.07153e-05
F12	coagulation factor XII	-1.23117	0.00477234
H1-0	H1.0 linker histone	-1.23898	2.16718e-05
ANK2	ankyrin 2	-1.24088	0.0291635
MCM3	minichromosome maintenance complex component 3	-1.24205	4.83291e-05
MCM5	minichromosome maintenance complex component 5	-1.24282	6.32292e-06
RARRES2	retinoic acid receptor responder 2	-1.24416	0.000285217
SSPN	sarcospan	-1.24441	0.00646475
NT5C	5'	-1.24619	4.66301e-05
CDK1	cyclin dependent kinase 1	-1.24689	0.000957668
LEPR	leptin receptor	-1.24715	0.0317733
SCARA5	scavenger receptor class A member 5	-1.24717	0.0188788
PCDHB15	protocadherin beta 15	-1.25059	0.0494882
TAX1BP3	Tax1 binding protein 3	-1.25365	0.00842863
PCDHGA7	protocadherin gamma subfamily A	-1.26403	0.0255142
FAM107A	family with sequence similarity 107 member A	-1.26469	0.00446445
CCR1	C-C motif chemokine receptor 1	-1.26619	0.000636179
SPEF2	sperm flagellar 2	-1.26768	0.00868193
CASC2	cancer susceptibility 2	-1.2683	0.00354769
IFI27L2	interferon alpha inducible protein 27 like 2	-1.27214	0.0474032
GPC6	glypican 6	-1.27427	0.00597862
MAP2	microtubule associated protein 2	-1.27491	0.030805
MSMO1	methylsterol monooxygenase 1	-1.2769	0.000110557
TBX15	T-box transcription factor 15	-1.27877	0.0430054
MDP1	magnesium dependent phosphatase 1	-1.2834	0.00473346
ZNF575	zinc finger protein 575	-1.28755	0.00790221
INHBB	inhibin subunit beta B	-1.28968	0.00274567
MCM6	minichromosome maintenance complex component 6	-1.29646	0.000129522
PLAAT4	phospholipase A and acyltransferase 4	-1.29817	2.37656e-06
DYRK4	dual specificity tyrosine phosphorylation regulated kinase 4	-1.29932	2.50356e-05
HTRA3	HtrA serine peptidase 3	-1.30536	8.71447e-05
SLC25A23	solute carrier family 25 member 23	-1.30629	4.68558e-08
EPN3	epsin 3	-1.3087	0.0147543
SSPOP	SCO-spondin	-1.31032	0.0445087
SLCO4A1-AS1	SLCO4A1 antisense RNA 1	-1.31174	0.000254307
CCDC167	coiled-coil domain containing 167	-1.31243	0.000415288
TGFB1I1	transforming growth factor beta 1 induced transcript 1	-1.31292	0.000364182
C6orf52	chromosome 6 open reading frame 52	-1.31336	0.000431684
NRP2	neuropilin 2	-1.31382	0.0168175
MAML3	mastermind like transcriptional coactivator 3	-1.31687	0.00415361
ATP6V1A	ATPase H+ transporting V1 subunit A	-1.3213	0.00544214
TMEM8B	transmembrane protein 8B	-1.32305	0.0016298
SMIM17	small integral membrane protein 17	-1.32408	0.0406514
DHRS4L1	dehydrogenase/reductase 4 like 1	-1.3305	0.0314895
LMNB1	lamin B1	-1.33059	0.00133621
NALCN	sodium leak channel	-1.33133	0.0050382
SCFD2	sec1 family domain containing 2	-1.33323	0.00485379
LIPG	lipase G	-1.33768	0.00677271
RAC3	Rac family small GTPase 3	-1.33948	0.000292381
SLCO4A1	solute carrier organic anion transporter family member 4A1	-1.34026	3.433e-05
CHSY3	chondroitin sulfate synthase 3	-1.34115	0.0118598
SLC29A2	solute carrier family 29 member 2	-1.34824	0.000115479
SLC51A	solute carrier family 51 subunit alpha	-1.35063	0.0213391
CRACD	capping protein inhibiting regulator of actin dynamics	-1.35081	0.0134767
ANKRD65	ankyrin repeat domain 65	-1.35198	0.0032973
SLC27A5	solute carrier family 27 member 5	-1.35223	0.000954602
PCDHB13	protocadherin beta 13	-1.3525	0.00564525
PCIF1	phosphorylated CTD interacting factor 1	-1.35715	3.16039e-05
HDDC3	HD domain containing 3	-1.35765	0.000732427
TTLL1	tubulin tyrosine ligase like 1	-1.3643	0.000230633
ATP6V0C	ATPase H+ transporting V0 subunit c	-1.36594	7.81989e-06
SEPTIN4	septin 4	-1.36743	0.000578679
PFKFB4	6-phosphofructo-2-kinase/fructose-2	-1.36977	2.79848e-05
MNX1-AS1	MNX1 antisense RNA 1 (head to head)	-1.37074	0.006206
ATP6V1H	ATPase H+ transporting V1 subunit H	-1.37249	2.7876e-05
MAPK9	mitogen-activated protein kinase 9	-1.37301	0.00680402
DHRS13	dehydrogenase/reductase 13	-1.37547	0.00011314
CCDC74A	coiled-coil domain containing 74A	-1.37684	0.0015895
DHODH	dihydroorotate dehydrogenase (quinone)	-1.38386	1.26415e-06
PRR7	proline rich 7	-1.38629	3.0722e-05
ATP6V1G1	ATPase H+ transporting V1 subunit G1	-1.38758	0.000229945
SH3YL1	SH3 and SYLF domain containing 1	-1.3956	0.00268189
PDGFB	platelet derived growth factor subunit B	-1.40113	0.0153512
S100A2	S100 calcium binding protein A2	-1.40748	4.15612e-05
DSCAM	DS cell adhesion molecule	-1.40792	0.0464368
ASIC1	acid sensing ion channel subunit 1	-1.4087	0.000411522
ATP6AP2	ATPase H+ transporting accessory protein 2	-1.41103	0.0033853
MMP17	matrix metallopeptidase 17	-1.41508	0.00926044
GRIK4	glutamate ionotropic receptor kainate type subunit 4	-1.42109	1.87714e-05
GGACT	gamma-glutamylamine cyclotransferase	-1.42122	0.00532237
PIK3CD-AS2	PIK3CD antisense RNA 2	-1.42499	0.0171751
VIPR1	vasoactive intestinal peptide receptor 1	-1.42902	6.83358e-05
H1-10	H1.10 linker histone	-1.42977	0.000737655
CCN2	cellular communication network factor 2	-1.4374	0.000421118
ADRA2C	adrenoceptor alpha 2C	-1.44401	0.0208302
RPS18	ribosomal protein S18	-1.44631	0.030788
LONRF1	LON peptidase N-terminal domain and ring finger 1	-1.44805	0.00102632
PCDHGC3	protocadherin gamma subfamily C	-1.45336	0.00218835
E2F2	E2F transcription factor 2	-1.45476	0.00122966
NR4A2	nuclear receptor subfamily 4 group A member 2	-1.45857	0.0288999
COL1A2	collagen type I alpha 2 chain	-1.45888	0.00101896
ATP6AP1	ATPase H+ transporting accessory protein 1	-1.46048	0.00162216
LPAL2	lipoprotein(a) like 2	-1.46281	0.00386978
RNVU1-14	RNA	-1.4708	0.0488516
FAM66D	family with sequence similarity 66 member D	-1.48071	0.0144583
SEMA6B	semaphorin 6B	-1.48302	2.29475e-05
TMTC4	transmembrane O-mannosyltransferase targeting cadherins 4	-1.49703	0.0061769
CLYBL	citramalyl-CoA lyase	-1.504	0.0264516
PCDHGB2	protocadherin gamma subfamily B	-1.50966	0.00245872
ASNS	asparagine synthetase (glutamine-hydrolyzing)	-1.51563	0.00167081
CCT6B	chaperonin containing TCP1 subunit 6B	-1.51813	0.0341531
CCNB3	cyclin B3	-1.51863	0.000869643
LCA10	lung carcinoma-associated 10	-1.5201	0.0171414
RNF144A	ring finger protein 144A	-1.52096	0.0112167
IDH1	isocitrate dehydrogenase (NADP(+)) 1	-1.52144	0.000286367
CCNB1	cyclin B1	-1.52446	1.3401e-05
PCDHGA1	protocadherin gamma subfamily A	-1.52862	0.0186107
RIMKLA	ribosomal modification protein rimK like family member A	-1.54289	0.000729803
C1QL1	complement C1q like 1	-1.54598	0.000181002
LYPD6B	LY6/PLAUR domain containing 6B	-1.54837	0.000214583
ADGRA2	adhesion G protein-coupled receptor A2	-1.54974	0.03382
IRAK1BP1	interleukin 1 receptor associated kinase 1 binding protein 1	-1.55082	0.00951542
FHIT	fragile histidine triad diadenosine triphosphatase	-1.55337	0.00651067
CDH11	cadherin 11	-1.5663	0.00443284
ALDOC	aldolase	-1.56654	0.000869445
ACOT11	acyl-CoA thioesterase 11	-1.57626	0.00545111
PCDHB5	protocadherin beta 5	-1.57751	0.0262977
CA12	carbonic anhydrase 12	-1.58163	0.00194723
PCDHB11	protocadherin beta 11	-1.58385	0.000670867
DHCR7	7-dehydrocholesterol reductase	-1.58545	9.23626e-05
CNGA1	cyclic nucleotide gated channel subunit alpha 1	-1.59046	0.00300811
ATP6V1E1	ATPase H+ transporting V1 subunit E1	-1.59532	6.96608e-05
ATP6V1B1	ATPase H+ transporting V1 subunit B1	-1.59647	0.000260235
IL15	interleukin 15	-1.60107	4.52858e-05
PCDHB2	protocadherin beta 2	-1.60212	0.000852588
CCNB2	cyclin B2	-1.60633	1.01119e-05
COL6A3	collagen type VI alpha 3 chain	-1.6079	0.0181005
GEMIN8	gem nuclear organelle associated protein 8	-1.6237	0.000497275
GNG7	G protein subunit gamma 7	-1.62457	0.00879539
NRTN	neurturin	-1.62705	0.0070018
MKI67	marker of proliferation Ki-67	-1.62785	0.000294488
IMMP2L	inner mitochondrial membrane peptidase subunit 2	-1.62843	0.0051675
PCDHGB1	protocadherin gamma subfamily B	-1.63113	0.0065105
BAX	BCL2 associated X	-1.63128	0.000256846
SLITRK5	SLIT and NTRK like family member 5	-1.63678	0.0232414
CLDN2	claudin 2	-1.63899	0.000323963
NEK3	NIMA related kinase 3	-1.64066	0.000464127
CCDC74B	coiled-coil domain containing 74B	-1.64227	0.0497761
FAM50B	family with sequence similarity 50 member B	-1.64347	0.000544369
E2F4	E2F transcription factor 4	-1.64682	1.89185e-05
NFKBIB	NFKB inhibitor beta	-1.65645	1.15276e-05
PPFIA4	PTPRF interacting protein alpha 4	-1.65762	0.005647
WNT5A	Wnt family member 5A	-1.65771	0.00397353
CDH4	cadherin 4	-1.65818	0.00181852
THBS4	thrombospondin 4	-1.67987	0.012287
SREBF1	sterol regulatory element binding transcription factor 1	-1.68194	6.7067e-05
PCDHB12	protocadherin beta 12	-1.68833	0.00838251
EEFSEC	eukaryotic elongation factor	-1.69682	0.000329823
LAMP3	lysosomal associated membrane protein 3	-1.70038	0.0227789
PCDHB10	protocadherin beta 10	-1.70906	6.68197e-05
SMPX	small muscle protein X-linked	-1.711	0.0355446
LRP8	LDL receptor related protein 8	-1.71463	0.00560716
GPRC5C	G protein-coupled receptor class C group 5 member C	-1.7433	1.0885e-05
LAMP1	lysosomal associated membrane protein 1	-1.74611	0.000428715
LHPP	phospholysine phosphohistidine inorganic pyrophosphate phosphatase	-1.75339	4.55101e-05
PCSK9	proprotein convertase subtilisin/kexin type 9	-1.75905	9.61456e-05
NLRP3	NLR family pyrin domain containing 3	-1.75979	0.000220414
FAM90A1	family with sequence similarity 90 member A1	-1.76317	0.0180601
TACSTD2	tumor associated calcium signal transducer 2	-1.76785	8.05087e-05
INSIG1	insulin induced gene 1	-1.77927	0.000260055
TOGARAM2	TOG array regulator of axonemal microtubules 2	-1.78009	0.000346719
FADS2	fatty acid desaturase 2	-1.81302	4.85374e-05
PKD1P6-NPIPP1	PKD1P6-NPIPP1 readthrough	-1.81333	0.0207739
FASN	fatty acid synthase	-1.82732	0.000513994
KIRREL3	kirre like nephrin family adhesion molecule 3	-1.82748	0.00150838
NODAL	nodal growth differentiation factor	-1.8293	0.0144599
C6orf223	chromosome 6 open reading frame 223	-1.83558	0.00874985
EGLN2	egl-9 family hypoxia inducible factor 2	-1.8382	0.0447683
CDHR3	cadherin related family member 3	-1.84529	0.0104058
IPO9-AS1	IPO9 antisense RNA 1	-1.85075	0.029874
VWA1	von Willebrand factor A domain containing 1	-1.85382	3.75935e-05
PCDHB14	protocadherin beta 14	-1.88131	0.000162658
TRAM1L1	translocation associated membrane protein 1 like 1	-1.88904	0.00148278
DDIT4	DNA damage inducible transcript 4	-1.89227	0.000112097
PAX6	paired box 6	-1.90188	0.00642657
H2AC20	H2A clustered histone 20	-1.90968	0.0105787
SEPTIN5	septin 5	-1.92354	0.0357593
ATP9A	ATPase phospholipid transporting 9A (putative)	-1.94503	0.0285048
RADIL	Rap associating with DIL domain	-1.96332	0.0143181
CDH1	cadherin 1	-1.97404	0.0178459
LNX1	ligand of numb-protein X 1	-2.01775	0.0144691
ANKRD37	ankyrin repeat domain 37	-2.0373	0.00850427
CST5	cystatin D	-2.04802	0.0440984
PCDHGA4	protocadherin gamma subfamily A	-2.05181	0.00478601
CA7	carbonic anhydrase 7	-2.05779	0.00936949
PDC-AS1	PDC antisense RNA 1	-2.07463	0.0220291
UBOX5-AS1	UBOX5 antisense RNA 1	-2.10558	0.00796525
PCDHB16	protocadherin beta 16	-2.10579	0.00618533
PCDHGA10	protocadherin gamma subfamily A	-2.1585	0.0404904
KNDC1	kinase non-catalytic C-lobe domain containing 1	-2.16094	0.000392691
SORCS2	sortilin related VPS10 domain containing receptor 2	-2.18309	0.000255621
DHRS2	dehydrogenase/reductase 2	-2.20574	1.45781e-05
KRT34	keratin 34	-2.21016	0.0179101
FLOT1	flotillin 1	-2.21333	0.0208234
TNFRSF18	TNF receptor superfamily member 18	-2.22604	0.00100433
TCP10L	t-complex 10 like	-2.26853	0.015933
H2AC12	H2A clustered histone 12	-2.27149	0.042179
CACNA1G	calcium voltage-gated channel subunit alpha1 G	-2.28171	0.000431427
PCDHGA3	protocadherin gamma subfamily A	-2.29532	0.0110016
TRIL	TLR4 interactor with leucine rich repeats	-2.33177	0.017316
CHI3L2	chitinase 3 like 2	-2.35357	0.000249342
TEX19	testis expressed 19	-2.36904	0.0351062
PCDHGC4	protocadherin gamma subfamily C	-2.37763	0.0310762
CLEC20A	C-type lectin domain containing 20A	-2.37832	0.0309268
TCEAL6	transcription elongation factor A like 6	-2.3939	0.0454942
PCDHB7	protocadherin beta 7	-2.41278	0.0076412
MN1	MN1 proto-oncogene	-2.4292	0.00101955
SIRT1	sirtuin 1	-2.43725	2.99316e-06
PRND	prion like protein doppel	-2.52357	0.0108725
EXOC3L2	exocyst complex component 3 like 2	-2.57443	0.0229633
SCGB1B2P	secretoglobin family 1B member 2	-2.60249	0.00500717
SYNDIG1	synapse differentiation inducing 1	-2.61341	0.000762343
HTRA4	HtrA serine peptidase 4	-2.66061	0.0076451
SLC11A1	solute carrier family 11 member 1	-2.67408	0.032032
ATP2B2	ATPase plasma membrane Ca2+ transporting 2	-2.72773	0.00114298
CGREF1	cell growth regulator with EF-hand domain 1	-2.72808	0.0335082
NOMO1	NODAL modulator 1	-2.75037	0.0319985
SCD	stearoyl-CoA desaturase	-2.76714	0.00103399
RNU4ATAC	RNA	-2.79033	0.00838001
ABCF1	ATP binding cassette subfamily F member 1	-2.87838	0.0341905
PCDHGA2	protocadherin gamma subfamily A	-2.91533	0.0078725
SLCO4C1	solute carrier organic anion transporter family member 4C1	-2.9882	0.00323693
NFKBIA	NFKB inhibitor alpha	-3.15045	6.70317e-06
NSMCE3	NSE3 homolog	-3.15382	0.00451383
IGFBP7-AS1	IGFBP7 antisense RNA 1	-3.18076	0.00802695
LGALS12	galectin 12	-3.31713	7.0241e-05
PCDH20	protocadherin 20	-3.42677	0.0260217
SERPINA3	serpin family A member 3	-3.61372	0.000379681
HSD3B1	hydroxy-delta-5-steroid dehydrogenase	-3.68616	4.83306e-07
OR2A1	olfactory receptor family 2 subfamily A member 1	-3.73277	0.0085567
CA9	carbonic anhydrase 9	-4.47591	0.000256965
SERPINA5	serpin family A member 5	-4.91567	0.00766609
