# Supplementary material for: Cellular senescence triggers intracellular acidification and lysosomal pH alkalinized via ATP6AP2 attenuation in breast cancer cells
Source: Commun Biol. 2023 Nov 22;6:1147. doi: 10.1038/s42003-023-05433-6 (PMC10665353; doi:10.1038/s42003-023-05433-6)
Supplement: Supplementary file 5 — Supplementary Data 2 [file 42003_2023_5433_MOESM5_ESM.xlsx]

## Sheet: 231-Abe-DEGs
Gene symbol	Gene name	231_Abe_Log2FC	p-value
CDKN2A	cyclin dependent kinase inhibitor 2A	6.39757	0.00013169
GPR78	G protein-coupled receptor 78	5.43149	0.0159892
MMP3	matrix metallopeptidase 3	5.10769	0.000134498
SLC35F4	solute carrier family 35 member F4	5.02275	0.000513966
FOXS1	forkhead box S1	4.74857	0.0139423
SULT1B1	sulfotransferase family 1B member 1	4.67598	0.00475947
GCOM1	GRINL1A complex locus 1	4.53827	0.000378199
THSD7A	thrombospondin type 1 domain containing 7A	4.40159	0.0100159
BMX	BMX non-receptor tyrosine kinase	4.39602	0.000281824
NKAIN2	sodium/potassium transporting ATPase interacting 2	4.27447	0.00803511
CXCL2	C-X-C motif chemokine ligand 2	4.23908	4.05277e-05
SPP1	secreted phosphoprotein 1	4.19412	0.000141537
NEK5	NIMA related kinase 5	3.94798	0.00134409
SLC34A1	solute carrier family 34 member 1	3.8906	0.044207
RNF128	ring finger protein 128	3.8355	5.00914e-05
MGP	matrix Gla protein	3.83532	0.00641446
BAGE2	BAGE family member 2	3.82842	0.00764483
ADGRL3	adhesion G protein-coupled receptor L3	3.78614	0.0307521
SOX5	SRY-box transcription factor 5	3.77962	1.37286e-05
SPAG17	sperm associated antigen 17	3.76413	0.0381931
CDKN1A	cyclin dependent kinase inhibitor 1A	3.74916	0.000356824
CXCL10	C-X-C motif chemokine ligand 10	3.73005	2.82643e-05
IL1A	interleukin 1 alpha	3.71772	0.000109303
SLC19A1	solute carrier family 19 member 1	3.64334	0.000207852
IL17B	interleukin 17B	3.63718	0.00150655
NFIA-AS2	NFIA antisense RNA 2	3.62488	1.90482e-05
ADAMTS14	ADAM metallopeptidase with thrombospondin type 1 motif 14	3.59603	0.000100223
SLC47A1	solute carrier family 47 member 1	3.55959	1.32504e-07
DIRAS3	DIRAS family GTPase 3	3.54733	0.000441451
MYBPH	myosin binding protein H	3.50766	0.0189653
DPP4	dipeptidyl peptidase 4	3.49627	6.19378e-06
DRAXIN	dorsal inhibitory axon guidance protein	3.48089	0.00505961
HAS3	hyaluronan synthase 3	3.46261	2.66219e-07
C2orf73	chromosome 2 open reading frame 73	3.45908	0.0117958
GLDC	glycine decarboxylase	3.45161	0.00459355
BMP2	bone morphogenetic protein 2	3.44933	9.58236e-05
MSH4	mutS homolog 4	3.38568	0.0172148
ADAM29	ADAM metallopeptidase domain 29	3.38353	0.0288223
BEAN1-AS1	BEAN1 antisense RNA 1	3.37117	0.0082213
CPO	carboxypeptidase O	3.36382	0.00693456
ARSF	arylsulfatase F	3.30833	0.0164578
IL18R1	interleukin 18 receptor 1	3.27447	0.0136274
COL28A1	collagen type XXVIII alpha 1 chain	3.26848	0.0230493
ZNF205-AS1	ZNF205 antisense RNA 1	3.26365	0.0301906
SCG2	secretogranin II	3.24509	6.28942e-05
IHH	Indian hedgehog signaling molecule	3.23494	0.00475972
MMP9	matrix metallopeptidase 9	3.20612	0.000654948
SOX4	SRY-box transcription factor 4	3.17236	8.34637e-05
LYG2	lysozyme g2	3.16478	0.000478098
IL1B	interleukin 1 beta	3.12975	6.25841e-05
CEP295NL	CEP295 N-terminal like	3.10972	0.016679
LRP1B	LDL receptor related protein 1B	3.10646	0.0039469
CSMD3	CUB and Sushi multiple domains 3	3.07681	0.0023865
TMEM50B	transmembrane protein 50B	3.06924	0.0331449
MMP16	matrix metallopeptidase 16	3.05561	0.000376596
ACTG2	actin gamma 2	3.05413	0.000496347
TLL2	tolloid like 2	3.04992	0.00372728
PLXDC1	plexin domain containing 1	2.97459	8.48187e-06
HS1BP3-IT1	HS1BP3 intronic transcript 1	2.96205	0.0432064
MMP8	matrix metallopeptidase 8	2.95623	0.00119088
BEAN1	brain expressed associated with NEDD4 1	2.95402	0.000833529
KRT14	keratin 14	2.94818	0.000780042
MCOLN1	mucolipin 1	2.93934	3.36315e-05
DPYSL3	dihydropyrimidinase like 3	2.91736	9.33378e-06
DUOXA2	dual oxidase maturation factor 2	2.90037	0.00422534
KIAA1671-AS1	KIAA1671 antisense RNA 1	2.89338	0.0102446
AKR1B10	aldo-keto reductase family 1 member B10	2.88471	0.00143074
SLC2A9	solute carrier family 2 member 9	2.86522	0.0396161
RRS1-AS1	RRS1 antisense RNA 1 (head to head)	2.861	0.014795
SCEL	sciellin	2.85847	1.11061e-05
NR5A2	nuclear receptor subfamily 5 group A member 2	2.85784	0.0303917
CCND2	cyclin D2	2.83592	0.000302587
GSN-AS1	GSN antisense RNA 1	2.82159	0.0170561
TNC	tenascin C	2.82129	1.25002e-06
CD24	CD24 molecule	2.82057	0.000138311
TNFAIP3	TNF alpha induced protein 3	2.81786	0.000201337
BCO1	beta-carotene oxygenase 1	2.80435	0.00422386
MAOB	monoamine oxidase B	2.80101	6.75877e-05
SNAI1	snail family transcriptional repressor 1	2.79591	0.000433572
GPNMB	glycoprotein nmb	2.7682	8.08605e-05
KLKB1	kallikrein B1	2.75818	0.0136073
RANBP3L	RAN binding protein 3 like	2.75349	0.00106245
DCLK1	doublecortin like kinase 1	2.74038	3.64525e-05
TSPEAR-AS2	TSPEAR antisense RNA 2	2.73003	0.000669363
BMP3	bone morphogenetic protein 3	2.71275	0.00817811
MYH15	myosin heavy chain 15	2.70822	1.06885e-05
FOXO4	forkhead box O4	2.70716	4.47647e-05
MACC1	MET transcriptional regulator MACC1	2.69945	0.0106502
TNFSF15	TNF superfamily member 15	2.68412	9.09679e-05
FAP	fibroblast activation protein alpha	2.67296	0.0102123
MEF2B	myocyte enhancer factor 2B	2.66904	0.0165739
ITGB8	integrin subunit beta 8	2.63795	0.000215356
SERPINE2	serpin family E member 2	2.63619	1.07839e-05
ARL2-SNX15	ARL2-SNX15 readthrough (NMD candidate)	2.62639	0.00367721
COLEC12	collectin subfamily member 12	2.62341	1.99095e-05
METTL7B	methyltransferase like 7B	2.61567	0.0328075
CCDC185	coiled-coil domain containing 185	2.61057	0.0281483
IFITM10	interferon induced transmembrane protein 10	2.59841	8.83764e-06
RAB7B	RAB7B	2.59354	0.000363135
CDRT1	CMT1A duplicated region transcript 1	2.58802	0.000734269
NPHP3-ACAD11	NPHP3-ACAD11 readthrough (NMD candidate)	2.586	0.00925169
STON2	stonin 2	2.58586	0.000313622
CALML6	calmodulin like 6	2.52733	0.0441421
CEND1	cell cycle exit and neuronal differentiation 1	2.5191	0.0338151
TMPRSS2	transmembrane serine protease 2	2.49476	1.60182e-06
ZNF540	zinc finger protein 540	2.48439	0.0456723
SHH	sonic hedgehog signaling molecule	2.4808	0.00045294
RERGL	RERG like	2.48028	0.00266026
TRN-GTT2-6	tRNA-Asn (anticodon GTT) 2-6	2.47474	0.0388402
SPEF1	sperm flagellar 1	2.47445	0.0388953
NPAS2-AS1	NPAS2 antisense RNA 1	2.4659	0.0277713
MINDY1	MINDY lysine 48 deubiquitinase 1	2.46531	1.38654e-06
PCDHA7	protocadherin alpha 7	2.45894	0.0106826
HSD17B3	hydroxysteroid 17-beta dehydrogenase 3	2.4589	0.000413568
FSTL4	follistatin like 4	2.437	0.0451771
CITED1	Cbp/p300 interacting transactivator with Glu/Asp rich carboxy-terminal domain 1	2.43179	0.000486839
RAG1	recombination activating 1	2.42764	0.0218665
PCDHGC5	protocadherin gamma subfamily C	2.42411	0.000244238
UBE2Q1-AS1	UBE2Q1 antisense RNA 1	2.4076	0.0186488
SYT13	synaptotagmin 13	2.40745	0.00138415
CCDC85A	coiled-coil domain containing 85A	2.40677	0.00195444
LGR6	leucine rich repeat containing G protein-coupled receptor 6	2.4044	0.000851711
ESR2	estrogen receptor 2	2.39682	0.000400544
IL4	interleukin 4	2.39196	3.77427e-05
ATP8A1	ATPase phospholipid transporting 8A1	2.3915	0.000235809
COL4A6	collagen type IV alpha 6 chain	2.38764	0.000606821
GPRASP1	G protein-coupled receptor associated sorting protein 1	2.38425	3.09805e-05
STK32A	serine/threonine kinase 32A	2.373	0.00375309
MMP7	matrix metallopeptidase 7	2.36535	3.83871e-05
H2AC6	H2A clustered histone 6	2.36361	7.96533e-06
WNT8B	Wnt family member 8B	2.36086	0.0013882
BEND5	BEN domain containing 5	2.35388	0.0489044
EDN2	endothelin 2	2.35173	4.86159e-05
SPINK5	serine peptidase inhibitor Kazal type 5	2.34542	0.0182764
SERPINB7	serpin family B member 7	2.33924	0.000300842
TMCC1-AS1	TMCC1 antisense RNA 1 (head to head)	2.33586	0.000443325
PSG11	pregnancy specific beta-1-glycoprotein 11	2.33194	0.0054711
IL1R2	interleukin 1 receptor type 2	2.33136	0.0032427
LRRN1	leucine rich repeat neuronal 1	2.32491	0.00249687
PLEKHM1	pleckstrin homology and RUN domain containing M1	2.32491	0.0361395
KLRG1	killer cell lectin like receptor G1	2.32342	0.00342267
CPT1B	carnitine palmitoyltransferase 1B	2.32121	0.0192174
GPR55	G protein-coupled receptor 55	2.3134	4.43987e-06
TTLL1-AS1	TTLL1 antisense RNA 1	2.30515	0.0152718
IQCN	IQ motif containing N	2.29728	0.00355456
ENPP2	ectonucleotide pyrophosphatase/phosphodiesterase 2	2.29241	0.0012145
ZSCAN23	zinc finger and SCAN domain containing 23	2.28188	0.00600112
SEC14L5	SEC14 like lipid binding 5	2.27447	0.0463972
TCN1	transcobalamin 1	2.27247	4.19276e-06
LYRM9	LYR motif containing 9	2.26507	0.00444796
TRC-GCA16-1	tRNA-Cys (anticodon GCA) 16-1	2.26198	0.0101871
PROX1	prospero homeobox 1	2.24599	0.00832619
TPD52L1	TPD52 like 1	2.2422	2.14257e-05
CGAS	cyclic GMP-AMP synthase	2.24205	1.15909e-06
CXCL11	C-X-C motif chemokine ligand 11	2.23381	0.00188016
BCL11A	BAF chromatin remodeling complex subunit BCL11A	2.22572	0.00116531
PCDHB15	protocadherin beta 15	2.22128	6.44686e-05
VEGFC	vascular endothelial growth factor C	2.22126	8.27982e-05
FBXW10	F-box and WD repeat domain containing 10	2.21718	0.00209628
GPR61	G protein-coupled receptor 61	2.20761	0.0444128
FBXO30-DT	FBXO30 divergent transcript	2.19396	0.0229092
SNRK-AS1	SNRK antisense RNA 1	2.19355	0.00465758
LYZ	lysozyme	2.18748	0.00330267
ZCCHC12	zinc finger CCHC-type containing 12	2.18043	0.0433693
KRT16	keratin 16	2.1672	0.0174792
GPC2	glypican 2	2.16482	0.00113189
ZFP2	ZFP2 zinc finger protein	2.1558	0.000372279
MEX3A	mex-3 RNA binding family member A	2.15352	4.34226e-05
TRNP	tRNA	2.15164	9.14485e-07
H4C8	H4 clustered histone 8	2.15158	0.000487537
CHST6	carbohydrate sulfotransferase 6	2.14445	0.000919867
ARRDC4	arrestin domain containing 4	2.14097	0.000103923
ABCC6	ATP binding cassette subfamily C member 6	2.13224	0.0304232
DDR2	discoidin domain receptor tyrosine kinase 2	2.1242	0.000324239
BCAN	brevican	2.1233	0.044156
KU-MEL-3	uncharacterized LOC497048	2.12237	0.0131398
ANXA9	annexin A9	2.12099	3.96387e-05
SLFN5	schlafen family member 5	2.09324	0.000271806
ADTRP	androgen dependent TFPI regulating protein	2.0907	0.000844413
A2M	alpha-2-macroglobulin	2.09022	1.62505e-05
MMP14	matrix metallopeptidase 14	2.08894	0.000586332
TRPM8	transient receptor potential cation channel subfamily M member 8	2.0784	0.045133
KCNH8	potassium voltage-gated channel subfamily H member 8	2.07252	0.0348225
TLR5	toll like receptor 5	2.06748	9.62977e-05
PADI3	peptidyl arginine deiminase 3	2.06525	0.000847779
AXIN2	axin 2	2.06466	9.84991e-06
DIRC3	disrupted in renal carcinoma 3	2.06406	0.0302807
FAM110B	family with sequence similarity 110 member B	2.05589	0.000943815
PMEPA1	prostate transmembrane protein	2.05319	2.11636e-07
CELF6	CUGBP Elav-like family member 6	2.05315	0.0017708
FIBCD1	fibrinogen C domain containing 1	2.03547	7.71797e-05
TRAF6	TNF receptor associated factor 6	2.03315	0.000722047
CNTNAP3B	contactin associated protein family member 3B	2.03155	0.00387751
ZNF503	zinc finger protein 503	2.0221	0.000186408
MRGPRX4	MAS related GPR family member X4	2.02127	0.0254666
DOK6	docking protein 6	2.0212	1.94892e-05
SPOCK3	SPARC (osteonectin)	2.01931	0.000145489
DDX24	DEAD-box helicase 24	2.01782	7.2267e-06
SUSD4	sushi domain containing 4	2.01316	1.37673e-05
ATOH8	atonal bHLH transcription factor 8	2.01056	0.000535213
ARHGEF37	Rho guanine nucleotide exchange factor 37	2.00417	5.28825e-06
PCDHGA8	protocadherin gamma subfamily A	1.99161	0.00109004
NETO2	neuropilin and tolloid like 2	1.98755	0.0267148
PGAM2	phosphoglycerate mutase 2	1.98561	0.00169182
SYT1	synaptotagmin 1	1.98082	9.20263e-06
MAPK14	mitogen-activated protein kinase 14	1.97981	0.000306627
CCDC40	coiled-coil domain containing 40	1.94144	0.00303766
STPG4	sperm-tail PG-rich repeat containing 4	1.93559	0.0290917
GAGE10	G antigen 10	1.9334	0.0375748
SERPINB5	serpin family B member 5	1.93031	0.000179811
PLCZ1	phospholipase C zeta 1	1.92957	0.0176579
FAXDC2	fatty acid hydroxylase domain containing 2	1.92948	5.22435e-05
INSYN2A	inhibitory synaptic factor 2A	1.92911	0.0322137
ZNF503-AS2	ZNF503 antisense RNA 2	1.92157	0.00267006
MSANTD1	Myb/SANT DNA binding domain containing 1	1.91733	0.043403
MCMDC2	minichromosome maintenance domain containing 2	1.91146	0.00311899
GPR155	G protein-coupled receptor 155	1.91112	0.000109804
SPNS2	sphingolipid transporter 2	1.90617	1.89859e-06
EXOC3L2	exocyst complex component 3 like 2	1.9052	0.000673869
KCNMA1	potassium calcium-activated channel subfamily M alpha 1	1.89658	0.0497869
GRPR	gastrin releasing peptide receptor	1.89633	0.00018595
PLCXD3	phosphatidylinositol specific phospholipase C X domain containing 3	1.89595	0.037801
UPK2	uroplakin 2	1.89206	0.00562964
GPER1	G protein-coupled estrogen receptor 1	1.89153	1.26016e-05
MYOM1	myomesin 1	1.89117	0.00180512
JMJD8	jumonji domain containing 8	1.88877	0.000106013
CPB2-AS1	CPB2 antisense RNA 1	1.88299	0.0207317
NPTXR	neuronal pentraxin receptor	1.87804	3.48974e-05
BCL2	BCL2 apoptosis regulator	1.87679	0.00175111
RCAN2	regulator of calcineurin 2	1.87676	0.00585139
VIPR1	vasoactive intestinal peptide receptor 1	1.87663	7.30522e-05
ASPRV1	aspartic peptidase retroviral like 1	1.87503	0.0271641
ATP6V1FNB	ATP6V1F neighbor	1.8725	0.000350403
PLP1	proteolipid protein 1	1.86318	0.0295446
H2BC15	H2B clustered histone 15	1.86248	0.00185705
FAM102A	family with sequence similarity 102 member A	1.85985	2.96805e-05
KLF8	Kruppel like factor 8	1.85488	0.00223191
GSN	gelsolin	1.852	2.48291e-05
CCL16	C-C motif chemokine ligand 16	1.84279	0.00565957
IL6R	interleukin 6 receptor	1.84152	0.00320274
RSPH1	radial spoke head component 1	1.83933	0.00317002
PCDHB6	protocadherin beta 6	1.83791	0.00135186
LRRC17	leucine rich repeat containing 17	1.82367	0.00924185
SLC13A3	solute carrier family 13 member 3	1.82135	9.83946e-05
SHC3	SHC adaptor protein 3	1.81883	0.000117193
CHRNA1	cholinergic receptor nicotinic alpha 1 subunit	1.81704	0.0368912
SLC26A7	solute carrier family 26 member 7	1.81602	0.0265675
ST8SIA1	ST8 alpha-N-acetyl-neuraminide alpha-2	1.81445	4.80469e-05
OVGP1	oviductal glycoprotein 1	1.81178	0.00269655
DSC2	desmocollin 2	1.81047	0.000523173
NEAT1	nuclear paraspeckle assembly transcript 1	1.81004	4.60633e-05
EGR3	early growth response 3	1.80665	0.00538763
EDA	ectodysplasin A	1.80281	0.00475279
TIMP2	TIMP metallopeptidase inhibitor 2	1.80127	3.7226e-06
PLEKHG4B	pleckstrin homology and RhoGEF domain containing G4B	1.80048	0.00331198
AGBL2	ATP/GTP binding protein like 2	1.79471	0.00956936
TNIK	TRAF2 and NCK interacting kinase	1.78688	0.00104679
TRNN	tRNA	1.78199	0.00289167
NRCAM	neuronal cell adhesion molecule	1.78171	8.34626e-05
CCL2	C-C motif chemokine ligand 2	1.77951	0.000478028
SEC31B	SEC31 homolog B	1.77856	1.80653e-05
TEX22	testis expressed 22	1.7784	0.0103597
LIN52	lin-52 DREAM MuvB core complex component	1.77605	8.10199e-05
FAM27E3	family with sequence similarity 27 member E3	1.77596	0.0184281
SPATC1	spermatogenesis and centriole associated 1	1.77377	0.0302852
DNAH1	dynein axonemal heavy chain 1	1.77277	0.000119015
GPM6B	glycoprotein M6B	1.77215	0.00197602
IL6	interleukin 6	1.77128	0.000442564
CD37	CD37 molecule	1.77045	0.00216166
H2BC5	H2B clustered histone 5	1.77038	1.2457e-05
KIAA0825	KIAA0825	1.77031	0.00108116
SLC16A8	solute carrier family 16 member 8	1.76644	0.0101523
SEPTIN7-DT	SEPTIN7 divergent transcript	1.75166	0.000365584
SPOCK1	SPARC (osteonectin)	1.7496	0.00151848
LYPD1	LY6/PLAUR domain containing 1	1.74261	0.00207396
ANGPT1	angiopoietin 1	1.74249	0.00130251
GASK1B	golgi associated kinase 1B	1.73647	0.000351576
CCDC39	coiled-coil domain containing 39	1.73558	0.0090928
TNFAIP8	TNF alpha induced protein 8	1.73174	0.000303658
CYP2E1	cytochrome P450 family 2 subfamily E member 1	1.73044	0.000873856
NHLRC4	NHL repeat containing 4	1.72978	0.0118969
GIPR	gastric inhibitory polypeptide receptor	1.72885	0.00028166
HYDIN	HYDIN axonemal central pair apparatus protein	1.72779	0.00205881
POU3F2	POU class 3 homeobox 2	1.72659	0.00244018
SNED1	sushi	1.72489	0.000676956
BDNF-AS	BDNF antisense RNA	1.72212	0.00789787
SRPX2	sushi repeat containing protein X-linked 2	1.71992	0.000124336
MMP1	matrix metallopeptidase 1	1.71789	2.45622e-06
IL12B	interleukin 12B	1.71191	0.0480919
GIP	gastric inhibitory polypeptide	1.70916	0.0012646
IFI44L	interferon induced protein 44 like	1.70304	0.00460231
FOXO3	forkhead box O3	1.70074	0.000633997
TNFRSF1B	TNF receptor superfamily member 1B	1.69706	3.6375e-06
VNN1	vanin 1	1.69332	0.00811736
ERV3-1	endogenous retrovirus group 3 member 1	1.6933	0.00077556
SOX2	SRY-box transcription factor 2	1.6917	0.0281016
LRP4-AS1	LRP4 antisense RNA 1	1.6914	0.0358602
AHNAK2	AHNAK nucleoprotein 2	1.69116	0.000624643
WNT7B	Wnt family member 7B	1.69018	1.00025e-05
SPATA6L	spermatogenesis associated 6 like	1.68935	0.0138243
CDKN2D	cyclin dependent kinase inhibitor 2D	1.68928	0.000302015
FGF14	fibroblast growth factor 14	1.68699	0.00666369
TSPEAR-AS1	TSPEAR antisense RNA 1	1.68474	0.00160334
CCL5	C-C motif chemokine ligand 5	1.68408	0.000926089
SERPINI1	serpin family I member 1	1.68375	7.48119e-07
NOXO1	NADPH oxidase organizer 1	1.6824	0.00223678
IL17RB	interleukin 17 receptor B	1.68017	0.000599415
SLC34A3	solute carrier family 34 member 3	1.67946	0.00270375
ESPN	espin	1.67832	0.0124995
ARVCF	ARVCF delta catenin family member	1.67809	0.00035183
CTXND1	cortexin domain containing 1	1.67805	0.0251389
VSX1	visual system homeobox 1	1.66891	0.0165827
WNT2B	Wnt family member 2B	1.66699	0.000932584
CCL4	C-C motif chemokine ligand 4	1.66693	0.000939
DLEC1	DLEC1 cilia and flagella associated protein	1.66354	0.00118819
ASIC1	acid sensing ion channel subunit 1	1.66237	7.25416e-06
IGFBP3	insulin like growth factor binding protein 3	1.66136	0.000863048
HMCN1	hemicentin 1	1.64672	0.00432781
DNAH7	dynein axonemal heavy chain 7	1.64603	0.00356737
SIAE	sialic acid acetylesterase	1.64148	8.62945e-06
BEND6	BEN domain containing 6	1.63762	0.000638195
RTL9	retrotransposon Gag like 9	1.63562	0.000917535
PLEKHB1	pleckstrin homology domain containing B1	1.63474	0.000264684
CYP17A1	cytochrome P450 family 17 subfamily A member 1	1.62698	0.00334107
CXCL8	C-X-C motif chemokine ligand 8	1.6261	0.000895433
TAGLN3	transgelin 3	1.62412	0.00730741
SLC8A1-AS1	SLC8A1 antisense RNA 1	1.62328	0.0336993
CYP1A1	cytochrome P450 family 1 subfamily A member 1	1.61912	0.00091452
HMGB1	high mobility group box 1	1.61797	0.000491925
STKLD1	serine/threonine kinase like domain containing 1	1.60932	0.0403879
ACP4	acid phosphatase 4	1.60804	0.033892
FOXD4L1	forkhead box D4 like 1	1.60231	0.0245988
PCDHB8	protocadherin beta 8	1.602	0.00361448
VIP	vasoactive intestinal peptide	1.60075	0.0310674
APCDD1L-DT	APCDD1L divergent transcript	1.59883	0.00838567
COL27A1	collagen type XXVII alpha 1 chain	1.59842	3.85706e-06
PLXNB1	plexin B1	1.59671	6.73233e-06
CDKN1B	cyclin dependent kinase inhibitor 1B	1.59039	0.000485369
FAM227A	family with sequence similarity 227 member A	1.58961	0.0376168
ABCG2	ATP binding cassette subfamily G member 2 (Junior blood group)	1.58808	3.83991e-05
ABCC9	ATP binding cassette subfamily C member 9	1.58687	0.0300803
MR1	major histocompatibility complex	1.58656	1.14995e-05
ABCC3	ATP binding cassette subfamily C member 3	1.58079	1.89983e-05
IZUMO4	IZUMO family member 4	1.57725	2.48126e-05
AMT	aminomethyltransferase	1.57702	5.12331e-05
TUBB3	tubulin beta 3 class III	1.57684	3.97122e-05
MRNIP	MRN complex interacting protein	1.57355	0.0102066
IL1R1	interleukin 1 receptor type 1	1.57203	0.000341739
RHBDL1	rhomboid like 1	1.56942	0.0224467
MGC16275	uncharacterized protein MGC16275	1.56828	0.0078945
NBEAL2	neurobeachin like 2	1.5678	8.6843e-05
CFAP70	cilia and flagella associated protein 70	1.56617	0.00110781
MAPK11	mitogen-activated protein kinase 11	1.56463	0.000495933
DENND6B	DENN domain containing 6B	1.56149	0.000788841
MAFB	MAF bZIP transcription factor B	1.55905	0.0385858
MAP2	microtubule associated protein 2	1.55752	0.00131361
CCDC18-AS1	CCDC18 antisense RNA 1	1.55452	0.000200863
CLIC2	chloride intracellular channel 2	1.55335	0.0121329
NHSL2	NHS like 2	1.55115	0.00792461
BFSP1	beaded filament structural protein 1	1.54737	1.14601e-05
TMOD2	tropomodulin 2	1.54703	9.91546e-05
PLXNB3	plexin B3	1.54327	0.000247958
TCN2	transcobalamin 2	1.54106	4.08584e-05
TCAP	titin-cap	1.53897	0.00623556
ALB	albumin	1.53807	0.0313655
IL11	interleukin 11	1.52395	0.000244125
KPNA7	karyopherin subunit alpha 7	1.52371	0.0296113
FCRL6	Fc receptor like 6	1.5226	0.0247305
WDR97	WD repeat domain 97	1.5225	0.000942712
SNAI2	snail family transcriptional repressor 2	1.5203	0.00187435
ADAMTS7	ADAM metallopeptidase with thrombospondin type 1 motif 7	1.51734	0.000129182
SBSN	suprabasin	1.5166	0.0301129
WAS	WASP actin nucleation promoting factor	1.51598	0.02827
HSD11B1L	hydroxysteroid 11-beta dehydrogenase 1 like	1.51345	0.000261723
NPR3	natriuretic peptide receptor 3	1.51193	0.00474073
EME2	essential meiotic structure-specific endonuclease subunit 2	1.50893	0.0041693
PCDHA1	protocadherin alpha 1	1.50767	0.00969548
NAALADL2	N-acetylated alpha-linked acidic dipeptidase like 2	1.50383	0.017671
CCDC113	coiled-coil domain containing 113	1.50229	0.0250845
IL17RA	interleukin 17 receptor A	1.49537	6.57135e-05
BRSK2	BR serine/threonine kinase 2	1.49508	0.00535358
RDH5	retinol dehydrogenase 5	1.49441	0.0154757
ENPP3	ectonucleotide pyrophosphatase/phosphodiesterase 3	1.4913	0.0112771
SPARC	secreted protein acidic and cysteine rich	1.49056	0.000797111
SEZ6L2	seizure related 6 homolog like 2	1.48327	1.13921e-05
KCP	kielin cysteine rich BMP regulator	1.48309	0.0185853
WNT10A	Wnt family member 10A	1.47484	0.00895808
PIFO	primary cilia formation	1.46926	0.0449376
MMP25-AS1	MMP25 antisense RNA 1	1.46451	0.021276
SLC16A4	solute carrier family 16 member 4	1.46425	0.00219305
ARHGAP4	Rho GTPase activating protein 4	1.46139	0.000762078
RNR2	l-rRNA	1.46136	3.11497e-05
NUDT7	nudix hydrolase 7	1.46004	0.00207345
PPIL6	peptidylprolyl isomerase like 6	1.4538	0.0123292
ZNF460-AS1	ZNF460 antisense RNA 1	1.44359	0.00692533
GAPLINC	gastric adenocarcinoma associated	1.4432	0.0276078
PGM2L1	phosphoglucomutase 2 like 1	1.44159	0.00173167
XKRX	XK related X-linked	1.43982	0.0203085
LAMA1	laminin subunit alpha 1	1.43788	0.00468036
ABCA13	ATP binding cassette subfamily A member 13	1.43756	0.0339738
PATL2	PAT1 homolog 2	1.43599	0.00469352
GNG12-AS1	GNG12	1.43494	0.00585724
NTN5	netrin 5	1.43489	0.0474007
FERMT1	fermitin family member 1	1.43374	9.14321e-05
VIM	vimentin	1.42741	0.000154066
LUM	lumican	1.42728	0.00158601
TP53INP1	tumor protein p53 inducible nuclear protein 1	1.42626	0.000240202
MAP3K14-AS1	MAP3K14 antisense RNA 1	1.42498	5.19037e-05
CPEB2	cytoplasmic polyadenylation element binding protein 2	1.42233	0.00268182
TGFBI	transforming growth factor beta induced	1.42092	0.000419226
CCL24	C-C motif chemokine ligand 24	1.42073	0.00395649
TP53I3	tumor protein p53 inducible protein 3	1.41842	4.49462e-05
WNT9A	Wnt family member 9A	1.41778	0.000537106
OSBPL7	oxysterol binding protein like 7	1.4145	7.31176e-05
EPHA4	EPH receptor A4	1.41413	0.00156508
CYP39A1	cytochrome P450 family 39 subfamily A member 1	1.41222	0.000927489
CCL8	C-C motif chemokine ligand 8	1.41031	0.00181326
PRR7-AS1	PRR7 antisense RNA 1	1.40961	0.000307474
HHLA3	HERV-H LTR-associating 3	1.40926	0.00277145
CHPF	chondroitin polymerizing factor	1.4088	0.000111397
C19orf18	chromosome 19 open reading frame 18	1.40853	0.00537573
EFR3B	EFR3 homolog B	1.4076	0.0318935
ACTA2-AS1	ACTA2 antisense RNA 1	1.40464	0.00497191
FILIP1L	filamin A interacting protein 1 like	1.4024	0.000190879
PLEKHH1	pleckstrin homology	1.39723	0.000703527
PEX5L	peroxisomal biogenesis factor 5 like	1.39618	0.0306124
CATSPERE	catsper channel auxiliary subunit epsilon	1.39395	0.0135766
AGAP11	ArfGAP with GTPase domain	1.39268	0.0046929
MALAT1	metastasis associated lung adenocarcinoma transcript 1	1.39168	0.0018739
RASGRP3	RAS guanyl releasing protein 3	1.3895	0.000139213
PDE4C	phosphodiesterase 4C	1.38705	0.000289504
MANBA	mannosidase beta	1.38465	9.75732e-05
MEX3B	mex-3 RNA binding family member B	1.38217	0.0097232
STING1	stimulator of interferon response cGAMP interactor 1	1.38078	0.000233036
COL6A1	collagen type VI alpha 1 chain	1.38007	9.41941e-06
EDNRA	endothelin receptor type A	1.37998	0.00219912
GSTO2	glutathione S-transferase omega 2	1.37434	0.000153062
SAMD14	sterile alpha motif domain containing 14	1.37422	0.00294792
SORL1	sortilin related receptor 1	1.37302	0.00259516
ST3GAL5	ST3 beta-galactoside alpha-2	1.3688	0.000107019
DDX17	DEAD-box helicase 17	1.36702	6.71044e-05
FAM13C	family with sequence similarity 13 member C	1.36295	0.0148153
GALNT7	polypeptide N-acetylgalactosaminyltransferase 7	1.36063	0.0011373
PCDHB7	protocadherin beta 7	1.35602	0.00413323
CYP1B1	cytochrome P450 family 1 subfamily B member 1	1.35174	0.000357951
SRRM2-AS1	SRRM2 antisense RNA 1	1.35165	0.00426969
MFSD1	major facilitator superfamily domain containing 1	1.3504	0.000159481
INSC	INSC spindle orientation adaptor protein	1.35024	0.0236267
C12orf76	chromosome 12 open reading frame 76	1.34993	0.00044291
BRD4	bromodomain containing 4	1.34835	0.000235361
TMEM8B	transmembrane protein 8B	1.34694	6.76497e-05
RBM5-AS1	RBM5 antisense RNA 1	1.34249	0.0105987
GNPTG	N-acetylglucosamine-1-phosphate transferase subunit gamma	1.34245	6.82029e-06
IL11RA	interleukin 11 receptor subunit alpha	1.34189	0.000772789
LONRF2	LON peptidase N-terminal domain and ring finger 2	1.34136	0.00216485
EGFLAM	EGF like	1.33806	0.0133047
PTPRU	protein tyrosine phosphatase receptor type U	1.3378	9.87672e-06
SMAD1	SMAD family member 1	1.33743	0.000346051
IRAG1	inositol 1	1.33589	0.0489365
CXADR	CXADR Ig-like cell adhesion molecule	1.33259	0.00139053
MYOM3	myomesin 3	1.33241	0.0375473
STAT3	signal transducer and activator of transcription 3	1.33231	0.00125689
SESN3	sestrin 3	1.33205	0.000988617
SDC1	syndecan 1	1.33031	2.3304e-05
BATF2	basic leucine zipper ATF-like transcription factor 2	1.329	0.00983517
ARMCX3	armadillo repeat containing X-linked 3	1.32633	0.000389807
CNTN1	contactin 1	1.32355	0.00461743
LIN9	lin-9 DREAM MuvB core complex component	1.32269	0.000486269
GABPB1-AS1	GABPB1 antisense RNA 1	1.3178	0.00246004
TMOD4	tropomodulin 4	1.31723	0.0024506
GOLGA6L9	golgin A6 family like 9	1.31658	0.0109637
CREB3L3	cAMP responsive element binding protein 3 like 3	1.31628	0.00432541
NECTIN1	nectin cell adhesion molecule 1	1.31271	0.000164986
ARMCX5-GPRASP2	ARMCX5-GPRASP2 readthrough	1.31256	0.00450299
TTC3	tetratricopeptide repeat domain 3	1.31063	0.000330277
RRH	retinal pigment epithelium-derived rhodopsin homolog	1.31059	0.0388107
RNF224	ring finger protein 224	1.30976	0.0208101
PLD5	phospholipase D family member 5	1.30964	0.000593673
FRAS1	Fraser extracellular matrix complex subunit 1	1.30954	0.00232962
URAHP	urate (hydroxyiso-) hydrolase	1.30382	0.00476811
CCDC78	coiled-coil domain containing 78	1.30157	0.00398778
MMP2	matrix metallopeptidase 2	1.30096	0.0395751
ZNF491	zinc finger protein 491	1.29961	0.00136293
CTAGE7P	CTAGE family member 7	1.29718	0.00089066
TNFSF10	TNF superfamily member 10	1.29469	0.000498398
CTSH	cathepsin H	1.2931	6.80623e-05
SPON2	spondin 2	1.29237	0.000243036
TMEM169	transmembrane protein 169	1.29182	0.0314123
KITLG	KIT ligand	1.29109	0.00452116
XDH	xanthine dehydrogenase	1.2878	0.00127138
PROS1	protein S	1.2874	0.000297447
STARD4-AS1	STARD4 antisense RNA 1	1.28705	0.0168813
WAKMAR2	wound and keratinocyte migration associated lncRNA 2	1.28679	0.0109015
PLXNA3	plexin A3	1.28596	4.87899e-05
LRP1	LDL receptor related protein 1	1.28574	0.000545264
IDUA	alpha-L-iduronidase	1.28167	0.00254551
DDX6	DEAD-box helicase 6	1.28007	0.00331996
STAG3	stromal antigen 3	1.27896	0.0140136
CCDC183	coiled-coil domain containing 183	1.27832	0.0110326
EVA1A	eva-1 homolog A	1.27759	0.00043976
PCDHB10	protocadherin beta 10	1.27499	7.10696e-06
ZNF737	zinc finger protein 737	1.27127	0.00479348
ZSCAN31	zinc finger and SCAN domain containing 31	1.27054	2.9601e-05
GJB2	gap junction protein beta 2	1.27039	8.8423e-05
MDGA1	MAM domain containing glycosylphosphatidylinositol anchor 1	1.27022	0.00012474
SLC9C1	solute carrier family 9 member C1	1.26966	0.027126
ANGPTL4	angiopoietin like 4	1.26921	0.00019807
TCP11	t-complex 11	1.26847	0.0254365
TP53TG1	TP53 target 1	1.26339	0.000100948
TNFRSF25	TNF receptor superfamily member 25	1.26303	0.00379532
VSTM4	V-set and transmembrane domain containing 4	1.26172	0.0465256
LTBP1	latent transforming growth factor beta binding protein 1	1.26057	0.00186663
VCAN	versican	1.26048	0.0473644
SYT8	synaptotagmin 8	1.2597	0.00056549
SYPL2	synaptophysin like 2	1.25705	0.000966482
H2BC4	H2B clustered histone 4	1.25663	0.020954
NR1I3	nuclear receptor subfamily 1 group I member 3	1.25218	0.00852647
H2BW3P	H2B.W histone 3	1.25204	0.00742341
YAP1	Yes1 associated transcriptional regulator	1.25115	0.000523421
STAT6	signal transducer and activator of transcription 6	1.2495	0.000529295
OSGIN1	oxidative stress induced growth inhibitor 1	1.24887	3.44548e-05
PLA2G15	phospholipase A2 group XV	1.24776	3.46833e-06
NLGN3	neuroligin 3	1.24723	0.0143764
SPACA6P-AS	SPACA6P antisense RNA	1.24643	0.0316091
ZDHHC11	zinc finger DHHC-type containing 11	1.24579	0.0132124
GCNA	germ cell nuclear acidic peptidase	1.24242	0.0221723
TP53BP1	tumor protein p53 binding protein 1	1.24149	0.000269169
TMEM187	transmembrane protein 187	1.24005	0.000297607
TP53I13	tumor protein p53 inducible protein 13	1.23976	0.00137023
PODXL2	podocalyxin like 2	1.239	0.00010917
TAPT1-AS1	TAPT1 antisense RNA 1 (head to head)	1.23587	0.0226139
ITGA10	integrin subunit alpha 10	1.23262	5.55101e-07
CEACAM19	CEA cell adhesion molecule 19	1.23219	4.34778e-05
GAA	glucosidase alpha	1.23189	0.000165892
MAPK13	mitogen-activated protein kinase 13	1.2318	0.00141023
IGFBP7	insulin like growth factor binding protein 7	1.23061	0.00197988
CPOX	coproporphyrinogen oxidase	1.22804	3.34769e-05
ARMC12	armadillo repeat containing 12	1.22522	0.00557119
LMF1	lipase maturation factor 1	1.22467	0.000196484
CTXN1	cortexin 1	1.22452	0.00227507
CYB5D2	cytochrome b5 domain containing 2	1.22427	3.26742e-05
SEMA3C	semaphorin 3C	1.22376	0.0035869
TGFB1	transforming growth factor beta 1	1.22279	0.000689199
CACNA1I	calcium voltage-gated channel subunit alpha1 I	1.22243	0.0464265
KIAA0895L	KIAA0895 like	1.22227	0.00075231
SCART1	scavenger receptor family member expressed on T cells 1	1.22187	0.00094193
CHURC1	churchill domain containing 1	1.22132	0.00265869
KCNK12	potassium two pore domain channel subfamily K member 12	1.21903	0.0175098
HAL	histidine ammonia-lyase	1.21732	0.0361587
ZFP3	ZFP3 zinc finger protein	1.21731	0.00843269
PCDHGB1	protocadherin gamma subfamily B	1.21625	0.000554224
CCDC191	coiled-coil domain containing 191	1.21227	0.00799439
HCN2	hyperpolarization activated cyclic nucleotide gated potassium and sodium channel 2	1.21181	0.0025769
ANKRD20A5P	ankyrin repeat domain 20 family member A5	1.21091	0.00268395
TP53BP2	tumor protein p53 binding protein 2	1.20823	8.55697e-05
VEGFB	vascular endothelial growth factor B	1.20722	2.38081e-06
TGFB2	transforming growth factor beta 2	1.2063	0.000796263
DNER	delta/notch like EGF repeat containing	1.20227	0.00257968
TTC14	tetratricopeptide repeat domain 14	1.20117	0.000365741
TMEM159	transmembrane protein 159	1.19987	0.000146923
PDCD1LG2	programmed cell death 1 ligand 2	1.19825	0.00226908
LURAP1L	leucine rich adaptor protein 1 like	1.19781	0.00364508
KIFC2	kinesin family member C2	1.19574	4.83352e-06
TP53I11	tumor protein p53 inducible protein 11	1.19509	0.000885452
BMP4	bone morphogenetic protein 4	1.195	5.60249e-09
IL12A	interleukin 12A	1.19473	0.0131853
RAD9A	RAD9 checkpoint clamp component A	1.1946	3.38021e-05
FKBP7	FKBP prolyl isomerase 7	1.19421	0.000473856
CRACD	capping protein inhibiting regulator of actin dynamics	1.19363	0.00131376
EGR2	early growth response 2	1.19342	0.0492191
TNFRSF21	TNF receptor superfamily member 21	1.19334	0.000201089
IGBP1	immunoglobulin binding protein 1	1.19332	0.000649587
TSGA10	testis specific 10	1.19331	0.0034996
PCYOX1	prenylcysteine oxidase 1	1.18606	0.000742294
PCDHB2	protocadherin beta 2	1.18595	6.21974e-05
NRBP2	nuclear receptor binding protein 2	1.18565	8.20964e-05
C11orf42	chromosome 11 open reading frame 42	1.18549	0.0432567
PLGLB2	plasminogen like B2	1.18527	0.0288051
MFSD11	major facilitator superfamily domain containing 11	1.18514	0.000177341
RESF1	retroelement silencing factor 1	1.18336	0.00612768
TUBA1A	tubulin alpha 1a	1.1811	8.46271e-05
WHRN	whirlin	1.18049	2.19177e-06
MIOS-DT	MIOS divergent transcript	1.17984	0.0361447
RABL2A	RAB	1.17869	0.0019908
CTSA	cathepsin A	1.17842	2.13147e-07
ADAT2	adenosine deaminase tRNA specific 2	1.17814	0.000175673
CPAMD8	C3 and PZP like alpha-2-macroglobulin domain containing 8	1.17651	0.0125472
KLHL3	kelch like family member 3	1.17651	0.0220039
ABCA10	ATP binding cassette subfamily A member 10	1.17646	0.0291579
TRAPPC6A	trafficking protein particle complex 6A	1.1756	0.00204006
HLA-DRB5	major histocompatibility complex	1.17499	0.00331364
C6orf141	chromosome 6 open reading frame 141	1.17398	6.31448e-05
ZBTB7C	zinc finger and BTB domain containing 7C	1.17309	0.015083
RBFOX3	RNA binding fox-1 homolog 3	1.16933	0.00672631
ADORA1	adenosine A1 receptor	1.16797	0.00308317
TBXAS1	thromboxane A synthase 1	1.16643	0.00124639
AMY2B	amylase alpha 2B	1.16624	0.0358931
TP53	tumor protein p53	1.16462	0.00122221
VSNL1	visinin like 1	1.16451	0.0154444
RNASET2	ribonuclease T2	1.1613	0.000227892
MTOR	mechanistic target of rapamycin kinase	1.16123	0.00118248
TBK1	TANK binding kinase 1	1.16104	0.000475613
SLC22A4	solute carrier family 22 member 4	1.1596	0.000881191
ATXN1-AS1	ATXN1 antisense RNA 1	1.15938	0.00497715
TLR6	toll like receptor 6	1.15829	0.00380463
MPZL3	myelin protein zero like 3	1.15494	0.000120408
CYB5R2	cytochrome b5 reductase 2	1.15475	0.000300608
PHEX	phosphate regulating endopeptidase homolog X-linked	1.15316	0.00351523
CCDC159	coiled-coil domain containing 159	1.15085	0.00404802
PCDHB16	protocadherin beta 16	1.15021	0.0011947
CDIPT	CDP-diacylglycerol--inositol 3-phosphatidyltransferase	1.1497	1.87846e-05
PCDHB9	protocadherin beta 9	1.14915	0.00520802
GLS	glutaminase	1.14732	0.00442084
TENT5C	terminal nucleotidyltransferase 5C	1.14487	6.34942e-05
CNTNAP3	contactin associated protein family member 3	1.14472	0.00282
GPR157	G protein-coupled receptor 157	1.14267	0.000593932
CIDEB	cell death inducing DFFA like effector b	1.14231	0.0329765
PSMG3-AS1	PSMG3 antisense RNA 1 (head to head)	1.14142	0.000183661
GFUS	GDP-L-fucose synthase	1.14139	0.0241585
GM2A	GM2 ganglioside activator	1.14079	3.60281e-05
ERMAP	erythroblast membrane associated protein (Scianna blood group)	1.14074	0.00123876
GALNT5	polypeptide N-acetylgalactosaminyltransferase 5	1.13889	0.0049116
HMGA2-AS1	HMGA2 antisense RNA 1	1.13826	0.00161272
KLRA1P	killer cell lectin like receptor A1	1.13736	0.0112092
GLIPR1	GLI pathogenesis related 1	1.13724	0.00100184
WDR31	WD repeat domain 31	1.13708	0.000321709
TBC1D16	TBC1 domain family member 16	1.13639	0.000554868
GP1BA	glycoprotein Ib platelet subunit alpha	1.13621	0.0124194
CCN3	cellular communication network factor 3	1.13443	0.00021184
TMEM178A	transmembrane protein 178A	1.13436	0.0215953
PHETA1	PH domain containing endocytic trafficking adaptor 1	1.134	8.08701e-05
PCDHB11	protocadherin beta 11	1.1327	0.0003146
ADHFE1	alcohol dehydrogenase iron containing 1	1.13208	0.0353279
NFKB2	nuclear factor kappa B subunit 2	1.13071	0.00272266
THAP2	THAP domain containing 2	1.13037	0.0152599
SEC14L2	SEC14 like lipid binding 2	1.13026	4.48557e-06
GVQW3	GVQW motif containing 3	1.12964	0.0342509
POLN	DNA polymerase nu	1.12754	0.0332432
TIA1	TIA1 cytotoxic granule associated RNA binding protein	1.122	0.00439758
GNRHR	gonadotropin releasing hormone receptor	1.1211	0.0463082
TNFRSF9	TNF receptor superfamily member 9	1.11839	0.0184448
PDCD10	programmed cell death 10	1.116	0.000454592
ATM	ATM serine/threonine kinase	1.11556	0.000758895
CES4A	carboxylesterase 4A	1.1148	0.0194681
SUMF1	sulfatase modifying factor 1	1.11434	0.000159918
FIRRE	firre intergenic repeating RNA element	1.11239	0.0248336
GGCX	gamma-glutamyl carboxylase	1.11234	7.44672e-05
TIMP1	TIMP metallopeptidase inhibitor 1	1.11208	0.000436604
B3GNT5	UDP-GlcNAc:betaGal beta-1	1.11145	0.00237758
P2RX5-TAX1BP3	P2RX5-TAX1BP3 readthrough (NMD candidate)	1.10944	0.00144868
SYNGAP1	synaptic Ras GTPase activating protein 1	1.10938	0.0462432
SLC17A5	solute carrier family 17 member 5	1.10927	8.70064e-05
C9orf116	chromosome 9 open reading frame 116	1.10747	6.19157e-05
REEP6	receptor accessory protein 6	1.10671	4.37208e-05
NFKB1	nuclear factor kappa B subunit 1	1.10473	0.000370801
PIK3R1	phosphoinositide-3-kinase regulatory subunit 1	1.10392	0.00297827
ADAMTS9	ADAM metallopeptidase with thrombospondin type 1 motif 9	1.10383	0.00475683
LY96	lymphocyte antigen 96	1.10303	0.000168028
RMND1	required for meiotic nuclear division 1 homolog	1.10127	0.000186279
CACNA2D2	calcium voltage-gated channel auxiliary subunit alpha2delta 2	1.10001	0.00863636
ACAD10	acyl-CoA dehydrogenase family member 10	1.09905	0.00139683
KCNQ5-IT1	KCNQ5 intronic transcript 1	1.09845	0.0142155
PAFAH2	platelet activating factor acetylhydrolase 2	1.09764	0.000316316
STAT4	signal transducer and activator of transcription 4	1.0967	0.000905891
LCTL	lactase like	1.09531	4.30551e-06
IQCE	IQ motif containing E	1.09472	0.0005523
CA14	carbonic anhydrase 14	1.09382	0.00447601
DHRS1	dehydrogenase/reductase 1	1.09283	0.000207911
ACAP3	ArfGAP with coiled-coil	1.09222	0.000146364
LCP1	lymphocyte cytosolic protein 1	1.09103	0.000754693
RNR1	s-rRNA	1.09058	1.48431e-05
ZNF738	zinc finger protein 738	1.09017	0.00740093
MZF1-AS1	MZF1 antisense RNA 1	1.08976	0.0207729
RNF43	ring finger protein 43	1.08968	0.00103009
KANK3	KN motif and ankyrin repeat domains 3	1.08952	0.0028596
BMP1	bone morphogenetic protein 1	1.0893	0.00029011
GREB1	growth regulating estrogen receptor binding 1	1.08878	0.000408068
RGS17	regulator of G protein signaling 17	1.08817	0.00108084
PEX11B	peroxisomal biogenesis factor 11 beta	1.08502	0.000177878
RSPH9	radial spoke head component 9	1.08426	0.0256739
TMEM229B	transmembrane protein 229B	1.08213	0.000537776
RAB3A	RAB3A	1.08171	0.000340658
MAN2B2	mannosidase alpha class 2B member 2	1.08152	9.5777e-05
TRIM66	tripartite motif containing 66	1.08133	0.00159898
CALB2	calbindin 2	1.08047	4.36556e-06
KLHL31	kelch like family member 31	1.07945	0.0419686
SYNPO2	synaptopodin 2	1.07585	0.00650399
CA11	carbonic anhydrase 11	1.07573	0.00146717
TMEM80	transmembrane protein 80	1.07555	1.33178e-05
IGF2R	insulin like growth factor 2 receptor	1.07453	0.00134357
DNAH12	dynein axonemal heavy chain 12	1.07435	0.00509829
KCNQ1OT1	KCNQ1 opposite strand/antisense transcript 1	1.07315	0.0262397
RHOJ	ras homolog family member J	1.07295	1.19703e-05
COLGALT2	collagen beta(1-O)galactosyltransferase 2	1.07286	0.000192162
C15orf62	chromosome 15 open reading frame 62	1.07042	0.00344749
EGFEM1P	EGF like and EMI domain containing 1	1.06985	0.0332702
GLMP	glycosylated lysosomal membrane protein	1.06977	2.31316e-05
FUT2	fucosyltransferase 2	1.06724	0.0109013
LPCAT2	lysophosphatidylcholine acyltransferase 2	1.06626	0.0020661
CNR1	cannabinoid receptor 1	1.06573	0.0165991
EHF	ETS homologous factor	1.06515	0.00239944
DLG1	discs large MAGUK scaffold protein 1	1.06505	0.00246047
ZNF429	zinc finger protein 429	1.06487	0.0181648
HOXB6	homeobox B6	1.06315	0.0306869
ZCCHC18	zinc finger CCHC-type containing 18	1.06262	0.00128755
ZNF117	zinc finger protein 117	1.06028	0.00583707
ASAH1	N-acylsphingosine amidohydrolase 1	1.05894	0.000235046
DPCD	deleted in primary ciliary dyskinesia homolog (mouse)	1.05877	5.61082e-05
PIK3C2B	phosphatidylinositol-4-phosphate 3-kinase catalytic subunit type 2 beta	1.05708	0.000411257
APCDD1L	APC down-regulated 1 like	1.05704	0.000150673
RAP1GAP	RAP1 GTPase activating protein	1.05701	0.000923573
L1CAM	L1 cell adhesion molecule	1.05671	7.56753e-05
CDK17	cyclin dependent kinase 17	1.05659	0.00526899
CARF	calcium responsive transcription factor	1.05629	0.0137804
ARMC9	armadillo repeat containing 9	1.05614	0.00137854
TPH1	tryptophan hydroxylase 1	1.05551	0.0198797
SLC5A3	solute carrier family 5 member 3	1.05538	0.0133719
C5orf46	chromosome 5 open reading frame 46	1.05463	0.0166291
RIPK4	receptor interacting serine/threonine kinase 4	1.05249	0.00066095
FANK1	fibronectin type III and ankyrin repeat domains 1	1.05148	0.0021865
ZKSCAN1	zinc finger with KRAB and SCAN domains 1	1.05062	0.00398634
FNBP1L	formin binding protein 1 like	1.05037	0.00385145
COL4A5	collagen type IV alpha 5 chain	1.04847	0.0019829
SH3RF2	SH3 domain containing ring finger 2	1.04844	0.000423606
CACNA2D1	calcium voltage-gated channel auxiliary subunit alpha2delta 1	1.04715	0.00352673
PAQR8	progestin and adipoQ receptor family member 8	1.0467	0.000512445
CD22	CD22 molecule	1.04611	0.000167276
ZNF404	zinc finger protein 404	1.04312	0.00688054
ARMH4	armadillo like helical domain containing 4	1.04307	0.00216683
SRGAP3	SLIT-ROBO Rho GTPase activating protein 3	1.04242	0.00234897
DISP2	dispatched RND transporter family member 2	1.04009	0.000253576
INTS6-AS1	INTS6 antisense RNA 1	1.03989	0.00193482
ALOX12-AS1	ALOX12 antisense RNA 1	1.0389	0.000684377
FAM78B	family with sequence similarity 78 member B	1.03881	0.00275903
KCTD12	potassium channel tetramerization domain containing 12	1.03869	0.00290777
PCDH18	protocadherin 18	1.03811	0.00441167
DNAJB4	DnaJ heat shock protein family (Hsp40) member B4	1.03777	0.00901513
HOMEZ	homeobox and leucine zipper encoding	1.03555	0.00699721
ITFG1	integrin alpha FG-GAP repeat containing 1	1.03468	0.00041725
DNASE1L1	deoxyribonuclease 1 like 1	1.03386	0.000271815
PIEZO1	piezo type mechanosensitive ion channel component 1	1.0332	0.00036518
CEBPG	CCAAT enhancer binding protein gamma	1.03236	0.00105028
EML1	EMAP like 1	1.03118	0.00404325
TMEM132A	transmembrane protein 132A	1.03081	8.38432e-05
TLR9	toll like receptor 9	1.02825	0.0136345
P2RX6	purinergic receptor P2X 6	1.02806	0.000866973
RAD9B	RAD9 checkpoint clamp component B	1.024	0.00803361
ZNF84	zinc finger protein 84	1.02323	0.00181513
TPRG1	tumor protein p63 regulated 1	1.02184	0.00189143
MPV17	mitochondrial inner membrane protein MPV17	1.02178	9.46783e-07
CST1	cystatin SN	1.02105	0.00134747
PRDM1	PR/SET domain 1	1.02089	0.00205498
MRAS	muscle RAS oncogene homolog	1.02072	0.000320986
PRRX1	paired related homeobox 1	1.02061	0.0160838
TGFB3	transforming growth factor beta 3	1.02021	0.000115104
SGSH	N-sulfoglucosamine sulfohydrolase	1.02012	9.25567e-05
PTCH2	patched 2	1.01995	0.00910577
HSF4	heat shock transcription factor 4	1.01912	0.00241345
ZNF566	zinc finger protein 566	1.01756	0.00109851
DDX1	DEAD-box helicase 1	1.01723	0.000199612
COL18A1	collagen type XVIII alpha 1 chain	1.01558	6.00369e-06
THNSL1	threonine synthase like 1	1.01511	0.000734988
PSAP	prosaposin	1.01465	5.81839e-06
TSPAN10	tetraspanin 10	1.01173	0.0304408
EFNB2	ephrin B2	1.00989	0.00150338
NDP	norrin cystine knot growth factor NDP	1.00904	0.000870742
ACSS1	acyl-CoA synthetase short chain family member 1	1.00827	7.77318e-05
PCDHGA1	protocadherin gamma subfamily A	1.00731	0.00726275
PREPL	prolyl endopeptidase like	1.00694	0.00655595
FBXO44	F-box protein 44	1.00645	0.00156624
MBOAT2	membrane bound O-acyltransferase domain containing 2	1.00619	0.000883898
TFCP2L1	transcription factor CP2 like 1	1.00335	0.00507538
GTF2IRD2B	GTF2I repeat domain containing 2B	1.00217	0.0019357
YJEFN3	YjeF N-terminal domain containing 3	1.00212	0.000740613
UPB1	beta-ureidopropionase 1	-1.00063	0.00489685
AJUBA	ajuba LIM protein	-1.00175	0.000490238
SNX10	sorting nexin 10	-1.00279	0.0246577
BUD13	BUD13 homolog	-1.00285	1.86401e-05
AVPI1	arginine vasopressin induced 1	-1.00294	0.000879238
HMCES	5-hydroxymethylcytosine binding	-1.00321	8.7449e-07
RHEB	Ras homolog	-1.00352	0.000144656
LMO2	LIM domain only 2	-1.00388	0.0029666
PDLIM1	PDZ and LIM domain 1	-1.00431	0.000236859
TIGD2	tigger transposable element derived 2	-1.00447	0.00310533
GPKOW	G-patch domain and KOW motifs	-1.00575	3.80188e-05
ZNF22	zinc finger protein 22	-1.00635	0.0010042
THAP9	THAP domain containing 9	-1.00642	0.0116807
METTL21A	methyltransferase like 21A	-1.00651	0.000493418
FEN1	flap structure-specific endonuclease 1	-1.00695	0.00011527
TMEM236	transmembrane protein 236	-1.0076	0.011128
SCLT1	sodium channel and clathrin linker 1	-1.00794	0.00118333
PAIP2	poly(A) binding protein interacting protein 2	-1.0092	9.21581e-06
SPDL1	spindle apparatus coiled-coil protein 1	-1.00927	0.00472629
FER1L5	fer-1 like family member 5	-1.01009	0.00721273
EXT1	exostosin glycosyltransferase 1	-1.01058	0.000179728
LBX2-AS1	LBX2 antisense RNA 1	-1.01065	0.0119341
ITGA2B	integrin subunit alpha 2b	-1.01091	0.0311435
CTDSP2	CTD small phosphatase 2	-1.01184	0.000223197
SHANK2	SH3 and multiple ankyrin repeat domains 2	-1.01248	0.0148771
MSRA	methionine sulfoxide reductase A	-1.01264	0.000282832
DSCC1	DNA replication and sister chromatid cohesion 1	-1.01358	0.00373925
DYSF	dysferlin	-1.01499	0.00107972
PTBP1	polypyrimidine tract binding protein 1	-1.01518	2.64368e-06
PIH1D1	PIH1 domain containing 1	-1.0153	0.000155585
ADORA2A	adenosine A2a receptor	-1.01545	0.0488396
H2AZ1	H2A.Z variant histone 1	-1.01598	5.08192e-08
HSD17B11	hydroxysteroid 17-beta dehydrogenase 11	-1.01758	0.000102591
IL7R	interleukin 7 receptor	-1.01788	0.0108726
KIF20B	kinesin family member 20B	-1.01806	0.0313317
C9orf72	C9orf72-SMCR8 complex subunit	-1.01809	0.0425404
CCDC153	coiled-coil domain containing 153	-1.01905	0.0209674
LSM6	LSM6 homolog	-1.01943	0.00101813
CAV1	caveolin 1	-1.01947	0.000920161
SLC7A5	solute carrier family 7 member 5	-1.02014	5.48591e-05
ATG4D	autophagy related 4D cysteine peptidase	-1.02045	2.09935e-06
FBLN7	fibulin 7	-1.02106	0.000533379
ABTB1	ankyrin repeat and BTB domain containing 1	-1.02203	4.4445e-05
RNF144B	ring finger protein 144B	-1.02231	0.0392092
MAP1LC3A	microtubule associated protein 1 light chain 3 alpha	-1.02322	0.0235207
ADD3	adducin 3	-1.0234	0.0310499
PSG5	pregnancy specific beta-1-glycoprotein 5	-1.02517	0.00346404
ABHD17C	abhydrolase domain containing 17C	-1.02554	0.0031711
PADI1	peptidyl arginine deiminase 1	-1.02647	0.00028704
MSRB3	methionine sulfoxide reductase B3	-1.02674	0.00832376
TEAD4	TEA domain transcription factor 4	-1.02698	0.000185925
DAND5	DAN domain BMP antagonist family member 5	-1.02701	0.0188788
RCCD1	RCC1 domain containing 1	-1.02738	2.56734e-05
EXOSC5	exosome component 5	-1.02919	0.000126234
ACOT1	acyl-CoA thioesterase 1	-1.02963	0.00130292
AMIGO2	adhesion molecule with Ig like domain 2	-1.03026	8.92322e-05
CEBPB-AS1	CEBPB antisense RNA 1	-1.03083	0.0140687
NCAPG2	non-SMC condensin II complex subunit G2	-1.03102	0.0145469
CDK2	cyclin dependent kinase 2	-1.03242	0.000334449
DCLRE1A	DNA cross-link repair 1A	-1.0332	0.00457041
TEDC2	tubulin epsilon and delta complex 2	-1.03377	0.00110084
IQCC	IQ motif containing C	-1.03429	0.00575102
PSMC3	proteasome 26S subunit	-1.03448	0.000236678
DBF4B	DBF4 zinc finger B	-1.03467	0.00102651
PTK2B	protein tyrosine kinase 2 beta	-1.0363	0.00102704
YPEL4	yippee like 4	-1.03682	0.0348704
FAM110A	family with sequence similarity 110 member A	-1.03715	0.000411099
HBEGF	heparin binding EGF like growth factor	-1.0373	3.0112e-05
ZSWIM4	zinc finger SWIM-type containing 4	-1.03793	0.000208206
NFE2L3	nuclear factor	-1.03859	0.00171271
FGD4	FYVE	-1.0398	0.0335255
PIN4P1	peptidylprolyl cis/trans isomerase	-1.04143	0.000766063
TOGARAM2	TOG array regulator of axonemal microtubules 2	-1.04208	0.00108415
GTPBP1	GTP binding protein 1	-1.04262	0.000151857
ELF4	E74 like ETS transcription factor 4	-1.04312	0.000237642
HPRT1	hypoxanthine phosphoribosyltransferase 1	-1.04395	0.000280715
AMOTL2	angiomotin like 2	-1.04492	0.00300745
UNC93B1	unc-93 homolog B1	-1.04493	0.000151172
HNF4G	hepatocyte nuclear factor 4 gamma	-1.04548	0.0452492
GCH1	GTP cyclohydrolase 1	-1.04636	0.000488723
TUBE1	tubulin epsilon 1	-1.04645	0.00232335
FCHO1	FCH and mu domain containing endocytic adaptor 1	-1.04741	0.000210803
CTBP1-DT	CTBP1 divergent transcript	-1.04777	0.000149594
ATP6V0D1	ATPase H+ transporting V0 subunit d1	-1.04989	1.03744e-05
DONSON	DNA replication fork stabilization factor DONSON	-1.05034	0.000439582
CKS1B	CDC28 protein kinase regulatory subunit 1B	-1.05056	4.3265e-06
SIMC1	SUMO interacting motifs containing 1	-1.0513	0.00267331
MYO5C	myosin VC	-1.05142	0.0117981
DDAH1	dimethylarginine dimethylaminohydrolase 1	-1.0528	0.00143778
GALNT3	polypeptide N-acetylgalactosaminyltransferase 3	-1.05291	0.0112534
ACACB	acetyl-CoA carboxylase beta	-1.05316	0.00705917
TFAP4	transcription factor AP-4	-1.05464	5.84421e-06
GRK6	G protein-coupled receptor kinase 6	-1.05544	4.04578e-05
CAPN11	calpain 11	-1.0556	0.00836168
H3-5	H3.5 histone	-1.05723	0.0219504
COMTD1	catechol-O-methyltransferase domain containing 1	-1.0575	0.00344038
DACT2	dishevelled binding antagonist of beta catenin 2	-1.05794	0.0216494
RAD21	RAD21 cohesin complex component	-1.05889	0.0174808
REEP4	receptor accessory protein 4	-1.05963	2.2323e-05
NHSL1	NHS like 1	-1.05979	0.0471633
NUPR1	nuclear protein 1	-1.0599	0.0173098
SWAP70	switching B cell complex subunit SWAP70	-1.05991	0.0122684
SPINT1	serine peptidase inhibitor	-1.06009	0.00321328
ZADH2	zinc binding alcohol dehydrogenase domain containing 2	-1.06131	0.0108551
PPARG	peroxisome proliferator activated receptor gamma	-1.0623	0.000144556
KLF11	Kruppel like factor 11	-1.06312	0.00423932
NRARP	NOTCH regulated ankyrin repeat protein	-1.06349	0.0446878
UFSP1	UFM1 specific peptidase 1 (inactive)	-1.06437	0.0314147
AASS	aminoadipate-semialdehyde synthase	-1.06476	0.02532
EPB41L4B	erythrocyte membrane protein band 4.1 like 4B	-1.06563	0.00108233
CHST14	carbohydrate sulfotransferase 14	-1.06602	0.000337938
PTX3	pentraxin 3	-1.06697	0.000310717
TMEM81	transmembrane protein 81	-1.06717	0.00630556
HYLS1	HYLS1 centriolar and ciliogenesis associated	-1.06802	0.000128975
ASL	argininosuccinate lyase	-1.06811	9.3522e-05
CNKSR3	CNKSR family member 3	-1.06833	0.000695492
PPME1	protein phosphatase methylesterase 1	-1.06837	0.000196089
NUAK2	NUAK family kinase 2	-1.06884	0.00742049
TRDMT1	tRNA aspartic acid methyltransferase 1	-1.06891	0.00325857
NFIA	nuclear factor I A	-1.06923	0.0020229
ATP6V0E1	ATPase H+ transporting V0 subunit e1	-1.06935	0.000130804
ANP32B	acidic nuclear phosphoprotein 32 family member B	-1.06937	1.08709e-05
IGFBP4	insulin like growth factor binding protein 4	-1.0708	7.8089e-05
APBB1IP	amyloid beta precursor protein binding family B member 1 interacting protein	-1.07157	1.53511e-05
SREBF2	sterol regulatory element binding transcription factor 2	-1.07184	9.23817e-05
C7orf31	chromosome 7 open reading frame 31	-1.07189	0.0105809
PDGFD	platelet derived growth factor D	-1.07207	0.0231417
FOXA2	forkhead box A2	-1.07278	0.000344173
TREX1	three prime repair exonuclease 1	-1.0729	0.000234988
SNORC	secondary ossification center associated regulator of chondrocyte maturation	-1.0733	0.026381
FLJ37453	uncharacterized LOC729614	-1.07331	0.0047301
SEPTIN4	septin 4	-1.07502	0.0113004
HSD17B6	hydroxysteroid 17-beta dehydrogenase 6	-1.07522	0.0243285
ARTN	artemin	-1.07534	0.000684504
PASK	PAS domain containing serine/threonine kinase	-1.07662	0.00245105
CKAP2	cytoskeleton associated protein 2	-1.07663	0.00765384
ATP6V0D2	ATPase H+ transporting V0 subunit d2	-1.07784	0.0441786
INSR	insulin receptor	-1.07911	0.00757678
CMAHP	cytidine monophospho-N-acetylneuraminic acid hydroxylase	-1.07992	0.0287338
TLCD1	TLC domain containing 1	-1.08047	0.00612776
EHD4	EH domain containing 4	-1.081	0.000512718
EBP	EBP cholestenol delta-isomerase	-1.08278	0.000134757
ADRB1	adrenoceptor beta 1	-1.08378	0.0407781
N4BP2L1	NEDD4 binding protein 2 like 1	-1.08549	0.00395788
GPD2	glycerol-3-phosphate dehydrogenase 2	-1.08695	0.031965
WWOX	WW domain containing oxidoreductase	-1.08751	0.00323794
PRR11	proline rich 11	-1.08767	0.00163491
PRDM8	PR/SET domain 8	-1.08812	6.19401e-05
CDC42EP3	CDC42 effector protein 3	-1.08918	0.00163945
POLE2	DNA polymerase epsilon 2	-1.09006	5.96674e-05
USP44	ubiquitin specific peptidase 44	-1.09046	0.0257896
WNK4	WNK lysine deficient protein kinase 4	-1.0908	0.00337326
SIVA1	SIVA1 apoptosis inducing factor	-1.09141	0.000285192
IRX3	iroquois homeobox 3	-1.09153	0.000399456
UBAP1L	ubiquitin associated protein 1 like	-1.09154	0.0486753
C1S	complement C1s	-1.09368	0.0260484
CCDC68	coiled-coil domain containing 68	-1.09388	0.0297168
C1GALT1C1L	C1GALT1 specific chaperone 1 like	-1.09475	0.00390546
CDCA4	cell division cycle associated 4	-1.09486	9.83334e-05
FANCG	FA complementation group G	-1.09514	0.00011509
AMH	anti-Mullerian hormone	-1.09516	0.00427489
MELK	maternal embryonic leucine zipper kinase	-1.09542	0.00177918
INO80C	INO80 complex subunit C	-1.09615	0.000703742
GBP4	guanylate binding protein 4	-1.09747	0.0237342
TRIM63	tripartite motif containing 63	-1.09838	0.00516254
ITGB3BP	integrin subunit beta 3 binding protein	-1.10038	0.000773635
LYL1	LYL1 basic helix-loop-helix family member	-1.10132	0.00283268
NALCN	sodium leak channel	-1.10232	0.0191673
RFX2	regulatory factor X2	-1.10244	0.00308549
FRAT2	FRAT regulator of WNT signaling pathway 2	-1.10278	0.000726818
YTHDF3-AS1	YTHDF3 antisense RNA 1 (head to head)	-1.10508	0.00191659
HAUS8	HAUS augmin like complex subunit 8	-1.10635	0.000211059
ATP6V1G1	ATPase H+ transporting V1 subunit G1	-1.10992	0.000283149
GPR17	G protein-coupled receptor 17	-1.11037	0.00311853
ADA	adenosine deaminase	-1.11057	0.000945448
ELOVL7	ELOVL fatty acid elongase 7	-1.11106	0.0387873
INCENP	inner centromere protein	-1.11256	0.0200595
IGFBP6	insulin like growth factor binding protein 6	-1.11384	8.66449e-05
USP50	ubiquitin specific peptidase 50	-1.11397	0.0236566
MAGI2	membrane associated guanylate kinase	-1.11498	0.0255411
ARLNC1	androgen receptor regulated long noncoding RNA 1	-1.11536	0.0483939
AKT3	AKT serine/threonine kinase 3	-1.11564	0.0450682
ZNF804A	zinc finger protein 804A	-1.11621	0.00221714
HMGCS1	3-hydroxy-3-methylglutaryl-CoA synthase 1	-1.11636	0.00948024
HIRIP3	HIRA interacting protein 3	-1.11649	5.17851e-06
F3	coagulation factor III	-1.11678	0.00181531
JMJD1C-AS1	JMJD1C antisense RNA 1	-1.11707	0.0168701
RHNO1	RAD9-HUS1-RAD1 interacting nuclear orphan 1	-1.11719	0.000331487
RTN4R	reticulon 4 receptor	-1.11721	0.0367266
ASPHD2	aspartate beta-hydroxylase domain containing 2	-1.11731	0.00552933
MDM2	MDM2 proto-oncogene	-1.11744	0.00251989
RAD51	RAD51 recombinase	-1.11942	0.000888884
FGFR3	fibroblast growth factor receptor 3	-1.12138	0.00174797
PLSCR4	phospholipid scramblase 4	-1.12156	0.0116856
TUBA1B	tubulin alpha 1b	-1.12247	1.18908e-05
HERPUD1	homocysteine inducible ER protein with ubiquitin like domain 1	-1.12284	0.0049198
MFSD2A	major facilitator superfamily domain containing 2A	-1.12287	0.00152406
ISYNA1	inositol-3-phosphate synthase 1	-1.12307	6.36828e-05
C21orf58	chromosome 21 open reading frame 58	-1.12414	0.000134857
SHROOM3	shroom family member 3	-1.12513	0.00887634
FADS2	fatty acid desaturase 2	-1.12533	9.58355e-05
TSPAN2	tetraspanin 2	-1.12609	0.00123958
PRKCZ	protein kinase C zeta	-1.1271	0.00106351
SCML2	Scm polycomb group protein like 2	-1.12763	0.00477383
FKBP1B	FKBP prolyl isomerase 1B	-1.12909	0.0117981
GS1-124K5.4	uncharacterized LOC100289098	-1.13126	0.00360078
RBL1	RB transcriptional corepressor like 1	-1.13138	0.0154274
RNF150	ring finger protein 150	-1.13177	0.0195427
EFHD1	EF-hand domain family member D1	-1.13183	0.000177024
CHIC2	cysteine rich hydrophobic domain 2	-1.13254	0.000225107
PPP1R35	protein phosphatase 1 regulatory subunit 35	-1.13359	0.00290659
GUSB	glucuronidase beta	-1.13373	6.04079e-06
ADRA2C	adrenoceptor alpha 2C	-1.13375	0.0412437
TAF4B	TATA-box binding protein associated factor 4b	-1.13405	0.00545883
ABHD3	abhydrolase domain containing 3	-1.13416	0.00123751
SH3RF3-AS1	SH3RF3 antisense RNA 1	-1.13606	0.0119702
YPEL1	yippee like 1	-1.13616	0.0451471
PIM3	Pim-3 proto-oncogene	-1.13641	7.39273e-06
B3GNT8	UDP-GlcNAc:betaGal beta-1	-1.13688	0.00731832
PHETA2	PH domain containing endocytic trafficking adaptor 2	-1.13714	0.0151137
CLDN7	claudin 7	-1.13836	0.000685055
FSTL1	follistatin like 1	-1.1386	0.00133715
MARCHF4	membrane associated ring-CH-type finger 4	-1.13897	0.000363152
BABAM2-AS1	BABAM2 antisense RNA 1	-1.1404	0.0413252
FANCI	FA complementation group I	-1.14156	0.00339693
SERTAD4-AS1	SERTAD4 antisense RNA 1	-1.14195	5.15896e-05
TXK	TXK tyrosine kinase	-1.14214	0.00411611
ATP6V1E2	ATPase H+ transporting V1 subunit E2	-1.14421	4.73696e-05
ADGRG2	adhesion G protein-coupled receptor G2	-1.14563	0.025393
ATP6V0A1	ATPase H+ transporting V0 subunit a1	-1.14638	1.50317e-05
DHFR	dihydrofolate reductase	-1.14654	0.00254555
FDPS	farnesyl diphosphate synthase	-1.14837	6.27537e-05
SNX22	sorting nexin 22	-1.14884	0.0401505
FAM184A	family with sequence similarity 184 member A	-1.14901	0.0460756
KNSTRN	kinetochore localized astrin (SPAG5) binding protein	-1.14986	3.50924e-05
SLC25A21-AS1	SLC25A21 antisense RNA 1	-1.15048	0.0192727
SYNPO	synaptopodin	-1.15049	0.000349874
TUB	TUB bipartite transcription factor	-1.15266	0.00118731
THRB	thyroid hormone receptor beta	-1.154	0.00464149
CENPK	centromere protein K	-1.15499	0.00193865
NFKBIB	NFKB inhibitor beta	-1.15634	4.67359e-05
C8orf37-AS1	C8orf37 antisense RNA 1	-1.1577	0.00356952
MAGOHB	mago homolog B	-1.15878	0.000409476
DCST1-AS1	DCST1 antisense RNA 1	-1.15908	0.000456143
PKMYT1	protein kinase	-1.15956	1.56302e-05
NUP37	nucleoporin 37	-1.15962	8.901e-05
JADE2	jade family PHD finger 2	-1.16019	0.00193036
CAVIN3	caveolae associated protein 3	-1.16026	0.000858439
SFN	stratifin	-1.16255	0.000128674
ATP6V1B1-AS1	ATP6V1B1 antisense RNA 1	-1.16324	0.0187837
ATP6V1H	ATPase H+ transporting V1 subunit H	-1.16478	0.000164017
MTHFD2	methylenetetrahydrofolate dehydrogenase (NADP+ dependent) 2	-1.16538	0.00232884
ARPIN	actin related protein 2/3 complex inhibitor	-1.16539	0.00801144
TESMIN	testis expressed metallothionein like protein	-1.16695	0.00140828
CH25H	cholesterol 25-hydroxylase	-1.16714	0.0232524
CDCA5	cell division cycle associated 5	-1.1682	1.14384e-05
DKK3	dickkopf WNT signaling pathway inhibitor 3	-1.16861	0.0334198
ARL6IP6	ADP ribosylation factor like GTPase 6 interacting protein 6	-1.17015	0.00371441
RADIL	Rap associating with DIL domain	-1.17201	0.0344819
NUDT8	nudix hydrolase 8	-1.17216	0.0164745
DDB2	damage specific DNA binding protein 2	-1.173	2.67234e-05
LOXL4	lysyl oxidase like 4	-1.17319	3.81605e-05
HNRNPD	heterogeneous nuclear ribonucleoprotein D	-1.17337	0.000231666
PM20D2	peptidase M20 domain containing 2	-1.17402	0.0233264
IDH2	isocitrate dehydrogenase (NADP(+)) 2	-1.17743	0.000547892
NRL	neural retina leucine zipper	-1.17801	0.00507282
IL18	interleukin 18	-1.17818	2.31149e-06
IL1RN	interleukin 1 receptor antagonist	-1.18127	0.00905004
ZNF747	zinc finger protein 747	-1.18186	0.00119617
RBM47	RNA binding motif protein 47	-1.18244	0.0181455
RPL22L1	ribosomal protein L22 like 1	-1.18303	0.000353642
TSHZ1	teashirt zinc finger homeobox 1	-1.18363	0.0061291
CXCL3	C-X-C motif chemokine ligand 3	-1.18424	0.021413
SLC2A6	solute carrier family 2 member 6	-1.18448	0.000249003
SULT1C2	sulfotransferase family 1C member 2	-1.18503	0.0246281
MICAL2	microtubule associated monooxygenase	-1.18572	0.005084
SYTL1	synaptotagmin like 1	-1.18618	0.000213037
TBC1D8	TBC1 domain family member 8	-1.1881	0.0104349
LURAP1L-AS1	LURAP1L antisense RNA 1	-1.18894	0.0416285
SKP2	S-phase kinase associated protein 2	-1.18907	0.000217856
GPR68	G protein-coupled receptor 68	-1.19141	0.000101863
SLAIN1	SLAIN motif family member 1	-1.1919	0.000514246
EMC9	ER membrane protein complex subunit 9	-1.19326	0.000902362
MAD2L1	mitotic arrest deficient 2 like 1	-1.1943	0.000475874
PHF10	PHD finger protein 10	-1.19462	0.00881282
U2AF1	U2 small nuclear RNA auxiliary factor 1	-1.19685	0.0443592
PSAT1	phosphoserine aminotransferase 1	-1.19761	0.00129362
PNPLA2	patatin like phospholipase domain containing 2	-1.19824	0.000143703
CDC25A	cell division cycle 25A	-1.19835	0.000341052
UBALD1	UBA like domain containing 1	-1.19936	0.00169348
MAPK8	mitogen-activated protein kinase 8	-1.20006	0.00153693
SLC46A3	solute carrier family 46 member 3	-1.2008	0.0118083
MYL1	myosin light chain 1	-1.20131	0.00356827
KRT80	keratin 80	-1.20178	2.9061e-05
SERPINA3	serpin family A member 3	-1.20191	0.0132322
RAPGEF3	Rap guanine nucleotide exchange factor 3	-1.20319	0.00102457
TEDC1	tubulin epsilon and delta complex 1	-1.20449	0.000286178
LY6E	lymphocyte antigen 6 family member E	-1.20538	0.017807
CBR3	carbonyl reductase 3	-1.2062	0.000422424
SNAPC1	small nuclear RNA activating complex polypeptide 1	-1.20644	0.00078786
AXL	AXL receptor tyrosine kinase	-1.20649	3.24275e-06
SIX2	SIX homeobox 2	-1.20828	0.00246797
EXPH5	exophilin 5	-1.20955	0.0269938
CLIC1	chloride intracellular channel 1	-1.2103	0.0336104
ANKRD28	ankyrin repeat domain 28	-1.21092	0.0219674
MNS1	meiosis specific nuclear structural 1	-1.2118	0.00139621
CTNNAL1	catenin alpha like 1	-1.21191	0.000243913
C1QTNF1	C1q and TNF related 1	-1.21239	0.00665626
DLG1-AS1	DLG1 antisense RNA 1	-1.21251	0.0129935
CENPH	centromere protein H	-1.21321	0.000338067
FAM50B	family with sequence similarity 50 member B	-1.21331	0.000245068
LONRF1	LON peptidase N-terminal domain and ring finger 1	-1.2138	0.00129417
NT5M	5'	-1.21432	0.0306853
GOT1	glutamic-oxaloacetic transaminase 1	-1.21452	9.32175e-07
RPS18	ribosomal protein S18	-1.21475	0.0120679
PAIP2B	poly(A) binding protein interacting protein 2B	-1.21496	0.00152719
NFKBIZ	NFKB inhibitor zeta	-1.21525	0.012669
FAM241A	family with sequence similarity 241 member A	-1.21693	0.000701158
USP1	ubiquitin specific peptidase 1	-1.21697	0.00572214
KIF22	kinesin family member 22	-1.21944	4.28927e-05
TACC3	transforming acidic coiled-coil containing protein 3	-1.22047	1.39918e-06
FAM241B	family with sequence similarity 241 member B	-1.22081	9.06312e-05
TSPYL2	TSPY like 2	-1.22125	0.00220536
EPAS1	endothelial PAS domain protein 1	-1.22151	0.00542431
TRMT9B	tRNA methyltransferase 9B (putative)	-1.22182	0.0435154
C2orf27A	chromosome 2 open reading frame 27A	-1.22255	0.0383081
ATP6V1F	ATPase H+ transporting V1 subunit F	-1.22333	0.00121237
NASP	nuclear autoantigenic sperm protein	-1.22417	0.000298831
SH3RF3	SH3 domain containing ring finger 3	-1.22465	0.00111867
ISOC1	isochorismatase domain containing 1	-1.22591	0.000348957
IGF2BP2	insulin like growth factor 2 mRNA binding protein 2	-1.22756	0.00157725
TAF5	TATA-box binding protein associated factor 5	-1.23227	0.000543479
PARD6B	par-6 family cell polarity regulator beta	-1.23257	5.60371e-05
MVK	mevalonate kinase	-1.23287	0.000166317
TGM2	transglutaminase 2	-1.23331	3.69133e-05
E2F1	E2F transcription factor 1	-1.23459	1.821e-05
LPAL2	lipoprotein(a) like 2	-1.23501	0.00835242
CDCA2	cell division cycle associated 2	-1.23761	0.00136004
P2RY6	pyrimidinergic receptor P2Y6	-1.23808	0.0109498
LRRC8C	leucine rich repeat containing 8 VRAC subunit C	-1.24003	0.00620244
ATP6V1B1	ATPase H+ transporting V1 subunit B1	-1.24098	0.002692
KISS1	KiSS-1 metastasis suppressor	-1.24119	0.00310668
ARHGAP33	Rho GTPase activating protein 33	-1.24138	0.000556551
VXN	vexin	-1.24263	0.00248292
FPR1	formyl peptide receptor 1	-1.24307	0.000271715
CT83	cancer/testis antigen 83	-1.24322	0.00116473
DNAJC6	DnaJ heat shock protein family (Hsp40) member C6	-1.24408	0.019256
KIRREL3	kirre like nephrin family adhesion molecule 3	-1.246	0.00682182
KLHL5	kelch like family member 5	-1.24639	0.00940266
PLSCR1	phospholipid scramblase 1	-1.24685	0.000514306
FUT1	fucosyltransferase 1 (H blood group)	-1.24761	0.00924647
ARL4A	ADP ribosylation factor like GTPase 4A	-1.24869	0.000311626
LRIG3	leucine rich repeats and immunoglobulin like domains 3	-1.24921	0.0175555
RACGAP1	Rac GTPase activating protein 1	-1.24926	0.00050283
NACAD	NAC alpha domain containing	-1.24941	0.00305121
ATP6V0E2-AS1	ATP6V0E2 antisense RNA 1	-1.2515	0.000318386
GADD45G	growth arrest and DNA damage inducible gamma	-1.25161	0.0234478
ARSI	arylsulfatase family member I	-1.25293	0.00361046
CENPQ	centromere protein Q	-1.25368	0.000417871
DNMT3B	DNA methyltransferase 3 beta	-1.25436	0.00400155
PTN	pleiotrophin	-1.25528	0.00567653
LYPD6	LY6/PLAUR domain containing 6	-1.25549	0.00702304
TRABD2A	TraB domain containing 2A	-1.25595	0.0134323
DDX12P	DEAD/H-box helicase 12	-1.2567	0.000200431
APOLD1	apolipoprotein L domain containing 1	-1.25786	0.00178853
RNFT2	ring finger protein	-1.25788	0.00103791
IRAK1BP1	interleukin 1 receptor associated kinase 1 binding protein 1	-1.25819	0.0313946
GRHL1	grainyhead like transcription factor 1	-1.25889	0.0172913
KRT7	keratin 7	-1.25994	8.81632e-05
CLIC3	chloride intracellular channel 3	-1.26017	0.00149514
KRT81	keratin 81	-1.26036	0.00104769
SGK1	serum/glucocorticoid regulated kinase 1	-1.26156	0.00079307
CLDN23	claudin 23	-1.26173	0.000482028
TNFSF9	TNF superfamily member 9	-1.26333	0.000958511
BORA	BORA aurora kinase A activator	-1.26401	0.00145574
ERO1B	endoplasmic reticulum oxidoreductase 1 beta	-1.26477	0.0208748
HINT2	histidine triad nucleotide binding protein 2	-1.26514	0.000966219
BRIP1	BRCA1 interacting protein C-terminal helicase 1	-1.2662	0.019385
PHLPP1	PH domain and leucine rich repeat protein phosphatase 1	-1.26632	0.0084877
AIM2	absent in melanoma 2	-1.26707	0.00205984
GTPBP2	GTP binding protein 2	-1.26887	5.73482e-05
CAMTA1	calmodulin binding transcription activator 1	-1.27061	0.000217956
DEF6	DEF6 guanine nucleotide exchange factor	-1.27069	0.000650046
SAC3D1	SAC3 domain containing 1	-1.27236	0.000340518
TBC1D31	TBC1 domain family member 31	-1.27313	0.00202376
AOX1	aldehyde oxidase 1	-1.27345	0.00161319
ENPP1	ectonucleotide pyrophosphatase/phosphodiesterase 1	-1.27458	0.00179482
FGFR4	fibroblast growth factor receptor 4	-1.27497	0.00342431
CITED4	Cbp/p300 interacting transactivator with Glu/Asp rich carboxy-terminal domain 4	-1.27547	0.000348243
NGFR	nerve growth factor receptor	-1.2766	7.91731e-06
SYNPR-AS1	SYNPR antisense RNA 1	-1.27772	0.0166608
CENPW	centromere protein W	-1.27782	3.81359e-05
BLM	BLM RecQ like helicase	-1.2804	0.00102715
FBXO8	F-box protein 8	-1.28041	0.00111841
IL20RB	interleukin 20 receptor subunit beta	-1.28355	0.0107104
DNA2	DNA replication helicase/nuclease 2	-1.28368	0.0265659
CDC6	cell division cycle 6	-1.28433	0.0001983
ANLN	anillin actin binding protein	-1.285	0.0175554
RAB15	RAB15	-1.28748	0.000649053
JPH2	junctophilin 2	-1.28783	0.000490332
ASS1	argininosuccinate synthase 1	-1.28786	0.000129558
STON1	stonin 1	-1.28828	0.0311353
ATP6AP1	ATPase H+ transporting accessory protein 1	-1.29052	0.00270658
ZBTB42	zinc finger and BTB domain containing 42	-1.29127	0.000330092
OIP5	Opa interacting protein 5	-1.29195	0.000160414
DEPDC1	DEP domain containing 1	-1.29457	0.00832014
GADD45B	growth arrest and DNA damage inducible beta	-1.29665	1.94031e-05
NEGR1	neuronal growth regulator 1	-1.30037	0.00808748
CCDC28A	coiled-coil domain containing 28A	-1.30158	0.000442628
CENPV	centromere protein V	-1.30263	0.00178418
AMZ1	archaelysin family metallopeptidase 1	-1.30279	0.0279548
ARRB2	arrestin beta 2	-1.30305	0.000131
PLB1	phospholipase B1	-1.30523	0.00168828
ESCO2	establishment of sister chromatid cohesion N-acetyltransferase 2	-1.30538	0.00242058
TMPRSS5	transmembrane serine protease 5	-1.30567	0.00479519
ECSCR	endothelial cell surface expressed chemotaxis and apoptosis regulator	-1.30698	0.0165898
SAV1	salvador family WW domain containing protein 1	-1.30839	0.00125864
HSPBAP1	HSPB1 associated protein 1	-1.30874	0.00125058
CSTF3-DT	CSTF3 divergent transcript	-1.30885	0.00837481
PRANCR	progenitor renewal associated non-coding RNA	-1.3098	0.00682619
SH2D3A	SH2 domain containing 3A	-1.31039	5.20377e-05
GAREM2	GRB2 associated regulator of MAPK1 subtype 2	-1.31094	0.0112511
HDAC5	histone deacetylase 5	-1.31104	4.70228e-05
PRKAG2-AS1	PRKAG2 antisense RNA 1	-1.31146	0.0115617
BMP8B	bone morphogenetic protein 8b	-1.31257	0.00343711
DEK	DEK proto-oncogene	-1.31297	0.00111264
RIMS2	regulating synaptic membrane exocytosis 2	-1.31314	0.00100171
SLC12A8	solute carrier family 12 member 8	-1.31373	0.00201905
CEP152	centrosomal protein 152	-1.31573	0.0187646
NAP1L3	nucleosome assembly protein 1 like 3	-1.31678	0.000638375
ALMS1-IT1	ALMS1 intronic transcript 1	-1.31679	0.0245096
RASD1	ras related dexamethasone induced 1	-1.3176	0.0056932
KDR	kinase insert domain receptor	-1.31821	0.00468521
PDE4D	phosphodiesterase 4D	-1.31845	0.0107011
DLGAP4-AS1	DLGAP4 antisense RNA 1	-1.31923	0.0167504
H2AC17	H2A clustered histone 17	-1.31963	0.0246526
ITGBL1	integrin subunit beta like 1	-1.31994	0.00498056
KAZALD1	Kazal type serine peptidase inhibitor domain 1	-1.32234	0.000372077
RCSD1	RCSD domain containing 1	-1.32493	0.00189919
OASL	2'-5'-oligoadenylate synthetase like	-1.32617	0.00205711
HOOK1	hook microtubule tethering protein 1	-1.32626	0.00254161
MSMO1	methylsterol monooxygenase 1	-1.32931	0.000199501
FADS1	fatty acid desaturase 1	-1.33041	0.000553108
NCAPH	non-SMC condensin I complex subunit H	-1.33054	0.000121789
DMKN	dermokine	-1.33109	0.00162733
KIF4A	kinesin family member 4A	-1.33134	0.00225675
PHF19	PHD finger protein 19	-1.33238	9.14682e-06
BMP6	bone morphogenetic protein 6	-1.33243	0.000328257
SORBS3	sorbin and SH3 domain containing 3	-1.33272	6.05042e-05
SHCBP1	SHC binding and spindle associated 1	-1.33333	0.00152228
CIT	citron rho-interacting serine/threonine kinase	-1.33601	0.0054849
HTRA3	HtrA serine peptidase 3	-1.33644	8.32389e-05
CRISPLD2	cysteine rich secretory protein LCCL domain containing 2	-1.33686	0.00548937
SMAD3	SMAD family member 3	-1.33794	0.00110384
ELN	elastin	-1.33881	0.0302341
LAMP2	lysosomal associated membrane protein 2	-1.33927	0.000987515
NRTN	neurturin	-1.33997	0.00494999
ATP6AP2	ATPase H+ transporting accessory protein 2	-1.34105	0.00298123
HAUS1	HAUS augmin like complex subunit 1	-1.3414	0.000367197
ATP6V1E1	ATPase H+ transporting V1 subunit E1	-1.34175	1.47104e-05
LAMP1	lysosomal associated membrane protein 1	-1.34242	0.000547964
DIAPH3	diaphanous related formin 3	-1.34773	0.00647419
F2RL3	F2R like thrombin or trypsin receptor 3	-1.34926	0.00669249
CHAF1B	chromatin assembly factor 1 subunit B	-1.34931	0.000891572
SLC16A1	solute carrier family 16 member 1	-1.34992	0.0148078
CCNB1	cyclin B1	-1.34998	1.48249e-05
ZNF341-AS1	ZNF341 antisense RNA 1	-1.34998	0.00558719
SPRY1	sprouty RTK signaling antagonist 1	-1.35052	0.000119359
FAM72D	family with sequence similarity 72 member D	-1.3522	0.00116828
HMGB3	high mobility group box 3	-1.35272	8.87713e-05
MEST	mesoderm specific transcript	-1.35315	6.81982e-05
LHX3	LIM homeobox 3	-1.35361	0.00436666
ASAP3	ArfGAP with SH3 domain	-1.35375	1.40461e-06
VGF	VGF nerve growth factor inducible	-1.35442	0.000571821
NSUN7	NOP2/Sun RNA methyltransferase family member 7	-1.35453	0.0159939
SKA3	spindle and kinetochore associated complex subunit 3	-1.3559	0.000174773
BARD1	BRCA1 associated RING domain 1	-1.35645	0.00725466
PID1	phosphotyrosine interaction domain containing 1	-1.357	5.48991e-06
MCM6	minichromosome maintenance complex component 6	-1.35707	0.000113715
RMI2	RecQ mediated genome instability 2	-1.35724	0.00106501
FMOD	fibromodulin	-1.35736	0.00435016
ARHGAP19	Rho GTPase activating protein 19	-1.35754	0.000153702
POLA2	DNA polymerase alpha 2	-1.35807	0.00020989
CITED2	Cbp/p300 interacting transactivator with Glu/Asp rich carboxy-terminal domain 2	-1.35974	0.00035334
CHRFAM7A	CHRNA7 (exons 5-10) and FAM7A (exons A-E) fusion	-1.3598	0.0189845
FOLR1	folate receptor alpha	-1.35992	0.00363341
APLN	apelin	-1.36035	6.99519e-05
JDP2	Jun dimerization protein 2	-1.36105	0.000816486
LIPE	lipase E	-1.36266	0.000816328
TICRR	TOPBP1 interacting checkpoint and replication regulator	-1.36273	0.00532249
AP1M2	adaptor related protein complex 1 subunit mu 2	-1.36293	4.47638e-05
ADAMTS12	ADAM metallopeptidase with thrombospondin type 1 motif 12	-1.36359	0.0169158
FYN	FYN proto-oncogene	-1.36571	0.000202467
SLC3A1	solute carrier family 3 member 1	-1.36662	0.04575
CDCA7L	cell division cycle associated 7 like	-1.36756	0.00294687
PKN3	protein kinase N3	-1.36778	7.38507e-06
THAP9-AS1	THAP9 antisense RNA 1	-1.36807	0.000144154
SFMBT1	Scm like with four mbt domains 1	-1.36831	0.00561235
CKAP2L	cytoskeleton associated protein 2 like	-1.3692	0.00257537
PLEKHS1	pleckstrin homology domain containing S1	-1.37041	0.000361893
FBXO27	F-box protein 27	-1.37345	2.0013e-05
INHBA	inhibin subunit beta A	-1.37584	0.037914
PTPRCAP	protein tyrosine phosphatase receptor type C associated protein	-1.37635	0.0254052
ANO7	anoctamin 7	-1.37732	0.00327994
GPLD1	glycosylphosphatidylinositol specific phospholipase D1	-1.37817	0.0380838
SKA2	spindle and kinetochore associated complex subunit 2	-1.38042	0.000358438
CETN3	centrin 3	-1.3808	0.000129855
SAMD11	sterile alpha motif domain containing 11	-1.3822	0.0149935
ANO2	anoctamin 2	-1.38238	0.00990238
ROBO4	roundabout guidance receptor 4	-1.38257	1.8682e-06
RAB37	RAB37	-1.38466	0.00202222
ATP6V0E2	ATPase H+ transporting V0 subunit e2	-1.38481	0.00131614
FES	FES proto-oncogene	-1.38483	0.0122772
CHRNA5	cholinergic receptor nicotinic alpha 5 subunit	-1.38801	6.62814e-05
RPA3	replication protein A3	-1.38884	0.000163309
BASP1	brain abundant membrane attached signal protein 1	-1.38899	1.88398e-06
MB21D2	Mab-21 domain containing 2	-1.38934	0.000339529
NSD2	nuclear receptor binding SET domain protein 2	-1.38972	0.0040876
H2AZ2	H2A.Z variant histone 2	-1.39128	0.000272263
MTBP	MDM2 binding protein	-1.39251	0.00405318
TLCD4	TLC domain containing 4	-1.39308	0.00250342
SERPINE1	serpin family E member 1	-1.39326	0.000957385
BTG2	BTG anti-proliferation factor 2	-1.39464	0.00614814
NIBAN1	niban apoptosis regulator 1	-1.39665	0.00999371
FAM72B	family with sequence similarity 72 member B	-1.39757	0.00104659
EVPL	envoplakin	-1.3979	1.2855e-05
POLD3	DNA polymerase delta 3	-1.39888	0.00105283
EBI3	Epstein-Barr virus induced 3	-1.40003	0.00786761
MBOAT1	membrane bound O-acyltransferase domain containing 1	-1.40075	0.00334508
FBXO5	F-box protein 5	-1.4019	0.000673812
ELAPOR1	endosome-lysosome associated apoptosis and autophagy regulator 1	-1.40195	0.00552408
GIHCG	GIHCG inhibitor of miR-200b/200a/429 expression	-1.404	0.0265866
CATSPER1	cation channel sperm associated 1	-1.40478	9.91487e-05
MCM10	minichromosome maintenance 10 replication initiation factor	-1.40488	0.00219375
DRD2	dopamine receptor D2	-1.40547	0.0117387
LBR	lamin B receptor	-1.40554	0.00402931
THEM6	thioesterase superfamily member 6	-1.4057	5.69044e-05
MAPK9	mitogen-activated protein kinase 9	-1.40571	0.00565234
TFR2	transferrin receptor 2	-1.4061	0.00402621
PSIP1	PC4 and SFRS1 interacting protein 1	-1.40628	0.00160397
SLFN13	schlafen family member 13	-1.40687	0.000839858
EMP2	epithelial membrane protein 2	-1.40816	8.05383e-05
H4C3	H4 clustered histone 3	-1.409	0.0329653
SMC4	structural maintenance of chromosomes 4	-1.41007	0.00748338
KIF14	kinesin family member 14	-1.41059	0.047502
MCM2	minichromosome maintenance complex component 2	-1.41109	1.55433e-05
GGT5	gamma-glutamyltransferase 5	-1.41404	0.0012867
DENND2A	DENN domain containing 2A	-1.41411	0.000219564
FBXO43	F-box protein 43	-1.41415	0.0116772
EPSTI1	epithelial stromal interaction 1	-1.41435	0.000760075
GAS2L3	growth arrest specific 2 like 3	-1.415	0.00503291
B4GALNT3	beta-1	-1.41932	0.0136554
PCLAF	PCNA clamp associated factor	-1.4199	0.00044366
GRAMD1C	GRAM domain containing 1C	-1.42055	0.00835767
NPR1	natriuretic peptide receptor 1	-1.42669	0.0395169
SCARF2	scavenger receptor class F member 2	-1.42992	9.34249e-05
NCAPG	non-SMC condensin I complex subunit G	-1.43196	0.00480639
SLC52A3	solute carrier family 52 member 3	-1.4338	0.0148804
ZWINT	ZW10 interacting kinetochore protein	-1.435	6.39617e-05
CCHCR1	coiled-coil alpha-helical rod protein 1	-1.43744	0.00534245
AFAP1L1	actin filament associated protein 1 like 1	-1.43783	0.000229774
ZNRF2	zinc and ring finger 2	-1.43852	0.000801186
EID3	EP300 interacting inhibitor of differentiation 3	-1.44452	0.0422781
STX11	syntaxin 11	-1.44514	0.00650271
TIE1	tyrosine kinase with immunoglobulin like and EGF like domains 1	-1.44517	0.00792427
CGB7	chorionic gonadotropin subunit beta 7	-1.44727	0.0323672
BEND3	BEN domain containing 3	-1.44741	0.000594014
COQ8A	coenzyme Q8A	-1.44748	1.01914e-05
FMNL1	formin like 1	-1.44769	7.55754e-05
A4GALT	alpha 1	-1.44807	0.000530639
MOXD1	monooxygenase DBH like 1	-1.44826	0.00136085
KREMEN1	kringle containing transmembrane protein 1	-1.44913	0.000893956
HELB	DNA helicase B	-1.4492	0.0455226
KIF23	kinesin family member 23	-1.45088	0.00190838
CLEC3B	C-type lectin domain family 3 member B	-1.45226	0.00957605
LAT2	linker for activation of T cells family member 2	-1.45313	0.00149919
ATAD2	ATPase family AAA domain containing 2	-1.45404	0.0167807
MYO1F	myosin IF	-1.455	0.00663515
MPP2	membrane palmitoylated protein 2	-1.4562	4.3525e-05
JAK3	Janus kinase 3	-1.45664	0.00947072
SAP30	Sin3A associated protein 30	-1.45908	2.55188e-05
OTULINL	OTU deubiquitinase with linear linkage specificity like	-1.46363	0.000487868
LDLR	low density lipoprotein receptor	-1.46413	0.0012469
ADAP1	ArfGAP with dual PH domains 1	-1.46614	0.00570891
MASTL	microtubule associated serine/threonine kinase like	-1.46716	0.000771388
CYP11A1	cytochrome P450 family 11 subfamily A member 1	-1.46721	0.00949904
DKFZP586I1420	uncharacterized protein DKFZp586I1420	-1.46792	0.000217087
ADGRA2	adhesion G protein-coupled receptor A2	-1.47211	0.0338247
CENPF	centromere protein F	-1.47238	0.0184019
FAM72A	family with sequence similarity 72 member A	-1.4725	0.00177874
FAM111A	family with sequence similarity 111 member A	-1.47374	0.000424825
MCM7	minichromosome maintenance complex component 7	-1.4755	1.5623e-06
DYNC2I2	dynein 2 intermediate chain 2	-1.4779	7.11945e-05
EGR1	early growth response 1	-1.48046	0.0147858
MN1	MN1 proto-oncogene	-1.48142	0.027458
MICALCL	MICAL C-terminal like	-1.484	0.0128511
ORC1	origin recognition complex subunit 1	-1.48414	0.00044114
ACVR2B-AS1	ACVR2B antisense RNA 1	-1.48523	0.0130956
GMNN	geminin DNA replication inhibitor	-1.48528	1.01882e-05
PRKG1-AS1	PRKG1 antisense RNA 1	-1.48595	0.00273147
NFATC1	nuclear factor of activated T cells 1	-1.48598	0.0170468
PDLIM2	PDZ and LIM domain 2	-1.48857	7.06988e-06
EXO1	exonuclease 1	-1.48916	0.00136915
THEMIS2	thymocyte selection associated family member 2	-1.49725	0.00016094
IFIT1	interferon induced protein with tetratricopeptide repeats 1	-1.49756	0.00140633
BUB1	BUB1 mitotic checkpoint serine/threonine kinase	-1.49852	0.000861653
INAVA	innate immunity activator	-1.49919	0.00551902
ARHGEF39	Rho guanine nucleotide exchange factor 39	-1.50021	4.64597e-05
HS3ST5	heparan sulfate-glucosamine 3-sulfotransferase 5	-1.50083	0.0129618
COL9A2	collagen type IX alpha 2 chain	-1.50086	0.000304967
LMNB2	lamin B2	-1.50141	3.73228e-05
TCF19	transcription factor 19	-1.50352	0.00330466
FBP1	fructose-bisphosphatase 1	-1.50648	5.87177e-06
HIP1	huntingtin interacting protein 1	-1.50846	0.00392819
CCRL2	C-C motif chemokine receptor like 2	-1.50922	9.56959e-05
KIFC3	kinesin family member C3	-1.51	1.22321e-05
KLRC3	killer cell lectin like receptor C3	-1.51324	0.010859
MAP3K7CL	MAP3K7 C-terminal like	-1.51359	0.000102416
ASF1B	anti-silencing function 1B histone chaperone	-1.51382	3.88922e-06
PTPRQ	protein tyrosine phosphatase receptor type Q	-1.51423	0.0485546
VGLL3	vestigial like family member 3	-1.51499	0.0299283
ARHGAP45	Rho GTPase activating protein 45	-1.51521	5.55115e-06
EXOSC9	exosome component 9	-1.51589	0.000101741
SRGN	serglycin	-1.51732	9.21334e-05
ASPM	assembly factor for spindle microtubules	-1.52234	0.0289477
SPTBN4	spectrin beta	-1.52438	0.00644874
CEBPB	CCAAT enhancer binding protein beta	-1.52774	0.00348303
GINS2	GINS complex subunit 2	-1.52857	0.00105279
CLCN4	chloride voltage-gated channel 4	-1.53055	0.00311732
AURKA	aurora kinase A	-1.53063	8.76803e-05
C1orf115	chromosome 1 open reading frame 115	-1.5308	0.000239572
BBC3	BCL2 binding component 3	-1.53234	0.000280759
MYRF	myelin regulatory factor	-1.53334	6.31263e-05
GALNT16	polypeptide N-acetylgalactosaminyltransferase 16	-1.53667	0.00699973
CCNE2	cyclin E2	-1.53701	0.00066326
DDIT3	DNA damage inducible transcript 3	-1.53727	0.00509603
RAB42	RAB42	-1.53875	0.042722
DLEU2	deleted in lymphocytic leukemia 2	-1.53903	6.92712e-05
KIF11	kinesin family member 11	-1.53952	0.00370761
BIRC5	baculoviral IAP repeat containing 5	-1.54056	0.000120048
PRC1	protein regulator of cytokinesis 1	-1.5414	0.000156075
CXCL1	C-X-C motif chemokine ligand 1	-1.54199	0.00647966
FAM72C	family with sequence similarity 72 member C	-1.54392	0.0164116
SLC25A34	solute carrier family 25 member 34	-1.54393	0.00237512
GTSE1	G2 and S-phase expressed 1	-1.54555	2.62141e-05
PEAR1	platelet endothelial aggregation receptor 1	-1.54564	5.3824e-06
HJURP	Holliday junction recognition protein	-1.54682	0.000478506
CDH4	cadherin 4	-1.54819	0.00219397
SOWAHD	sosondowah ankyrin repeat domain family member D	-1.54829	0.00944615
ZNF367	zinc finger protein 367	-1.55244	0.00461584
SPDEF	SAM pointed domain containing ETS transcription factor	-1.55298	0.000960879
COL6A3	collagen type VI alpha 3 chain	-1.55374	0.0172697
CSPG4	chondroitin sulfate proteoglycan 4	-1.554	0.000364454
HVCN1	hydrogen voltage gated channel 1	-1.55586	0.00473637
HEYL	hes related family bHLH transcription factor with YRPW motif like	-1.55668	0.0476168
ESAM	endothelial cell adhesion molecule	-1.55803	2.31808e-06
HSD17B13	hydroxysteroid 17-beta dehydrogenase 13	-1.55972	0.00746494
KLF2	Kruppel like factor 2	-1.56096	2.95347e-05
AQP1	aquaporin 1 (Colton blood group)	-1.56103	0.00213303
SAPCD2	suppressor APC domain containing 2	-1.56157	8.79896e-06
CCNI2	cyclin I family member 2	-1.56195	0.0306872
CARD16	caspase recruitment domain family member 16	-1.56466	0.0039362
CLPSL2	colipase like 2	-1.56517	0.03056
REXO5	RNA exonuclease 5	-1.56671	0.00320882
PCNA	proliferating cell nuclear antigen	-1.56696	3.18984e-05
DCPS	decapping enzyme	-1.56803	5.04409e-05
CDT1	chromatin licensing and DNA replication factor 1	-1.56997	7.26465e-06
CDC20	cell division cycle 20	-1.57331	2.35671e-05
CD55	CD55 molecule (Cromer blood group)	-1.57489	0.000105441
LUARIS	lncRNA upregulator of antiviral response interferon signaling	-1.57534	0.00277563
DHRS3	dehydrogenase/reductase 3	-1.58407	0.00634701
HMSD	histocompatibility minor serpin domain containing	-1.58488	0.000541531
MT2A	metallothionein 2A	-1.58505	3.73365e-05
SMAD9	SMAD family member 9	-1.58673	0.00670534
DDN	dendrin	-1.58958	0.00522112
ARHGAP30	Rho GTPase activating protein 30	-1.59159	0.0029593
CEP55	centrosomal protein 55	-1.59198	0.000503834
PDGFA	platelet derived growth factor subunit A	-1.59475	0.000133003
LMO7-AS1	LMO7 antisense RNA 1	-1.59525	0.0312791
COQ2	coenzyme Q2	-1.59582	3.87508e-05
FAM122C	family with sequence similarity 122C	-1.59654	0.0128716
EPHB3	EPH receptor B3	-1.59698	0.00255828
FAM111B	family with sequence similarity 111 member B	-1.59966	0.00326481
TPX2	TPX2 microtubule nucleation factor	-1.60003	7.1571e-05
WWC2-AS2	WWC2 antisense RNA 2	-1.6013	0.0132122
MND1	meiotic nuclear divisions 1	-1.60312	3.69596e-05
BHLHE40-AS1	BHLHE40 antisense RNA 1	-1.60421	0.00950687
ANP32E	acidic nuclear phosphoprotein 32 family member E	-1.60723	0.00378814
ALDH1L1	aldehyde dehydrogenase 1 family member L1	-1.6136	0.00101186
DZIP1L	DAZ interacting zinc finger protein 1 like	-1.61376	0.0135529
TMEM163	transmembrane protein 163	-1.61405	1.57905e-06
GJD3	gap junction protein delta 3	-1.61405	4.07909e-05
SLC1A4	solute carrier family 1 member 4	-1.61645	0.000669127
ATF7IP2	activating transcription factor 7 interacting protein 2	-1.61657	0.0190584
WEE1	WEE1 G2 checkpoint kinase	-1.61851	0.000118928
DMTN	dematin actin binding protein	-1.61856	0.000134514
SEMA6B	semaphorin 6B	-1.61971	1.68024e-05
COBLL1	cordon-bleu WH2 repeat protein like 1	-1.61979	0.000419936
PAPLN	papilin	-1.61991	0.000782892
CNTRL	centriolin	-1.62301	0.00815294
BTG3	BTG anti-proliferation factor 3	-1.62347	4.2791e-05
IRF5	interferon regulatory factor 5	-1.6245	0.0156973
KIF15	kinesin family member 15	-1.62682	0.00268222
ARHGAP11A	Rho GTPase activating protein 11A	-1.63195	8.78584e-05
PLAAT4	phospholipase A and acyltransferase 4	-1.63339	8.63153e-06
MT1A	metallothionein 1A	-1.63352	0.00642666
GYG2	glycogenin 2	-1.63403	0.000639574
PBK	PDZ binding kinase	-1.63838	0.000466676
C1orf116	chromosome 1 open reading frame 116	-1.63981	0.000149379
MUC1	mucin 1	-1.64184	4.13003e-05
RETREG1	reticulophagy regulator 1	-1.64203	0.00267543
ACY3	aminoacylase 3	-1.64336	0.0219444
SOCS3	suppressor of cytokine signaling 3	-1.645	1.90761e-05
PDZD2	PDZ domain containing 2	-1.64584	0.0329538
HTR1D	5-hydroxytryptamine receptor 1D	-1.64676	0.00013452
HSD17B7	hydroxysteroid 17-beta dehydrogenase 7	-1.64864	0.000639376
PDE7B	phosphodiesterase 7B	-1.64999	0.00554963
PLAC1	placenta enriched 1	-1.65233	0.00378253
C9orf152	chromosome 9 open reading frame 152	-1.65306	0.00104144
CDCA8	cell division cycle associated 8	-1.65812	1.97117e-06
CCNF	cyclin F	-1.65966	1.50601e-05
TESK2	testis associated actin remodelling kinase 2	-1.66542	2.33358e-05
CLSPN	claspin	-1.6666	0.00838529
UBE2T	ubiquitin conjugating enzyme E2 T	-1.66672	0.000479438
S1PR5	sphingosine-1-phosphate receptor 5	-1.66853	0.0131305
CFP	complement factor properdin	-1.6688	1.44577e-05
ADM2	adrenomedullin 2	-1.66915	0.0174934
ACOT4	acyl-CoA thioesterase 4	-1.66926	0.000195035
INSIG1	insulin induced gene 1	-1.66926	0.000305199
ACOT11	acyl-CoA thioesterase 11	-1.66955	0.0224944
GPRC5B	G protein-coupled receptor class C group 5 member B	-1.6702	0.00209183
NIPAL1	NIPA like domain containing 1	-1.67151	0.00482472
FKBP5	FKBP prolyl isomerase 5	-1.6738	0.000882227
DOCK2	dedicator of cytokinesis 2	-1.67454	0.00136076
EVI2B	ecotropic viral integration site 2B	-1.67599	0.000118025
H1-0	H1.0 linker histone	-1.67774	1.89545e-05
GPRC5A	G protein-coupled receptor class C group 5 member A	-1.67819	0.00602087
TK1	thymidine kinase 1	-1.67936	1.10792e-05
PDCD4	programmed cell death 4	-1.68035	0.00169479
FDFT1	farnesyl-diphosphate farnesyltransferase 1	-1.68305	2.24991e-06
OR2A1	olfactory receptor family 2 subfamily A member 1	-1.68446	0.0277505
HYKK	hydroxylysine kinase	-1.68503	0.000281219
EZH2	enhancer of zeste 2 polycomb repressive complex 2 subunit	-1.68608	0.000119361
LRRC20	leucine rich repeat containing 20	-1.68668	1.67226e-05
TMPO	thymopoietin	-1.68914	0.00114991
TRPV4	transient receptor potential cation channel subfamily V member 4	-1.69019	0.000383944
SPAG5	sperm associated antigen 5	-1.69135	0.000175934
LIMD2	LIM domain containing 2	-1.69222	0.000390218
TMEM139	transmembrane protein 139	-1.69257	0.0180495
ALDOC	aldolase	-1.69341	0.000262457
DUOXA1	dual oxidase maturation factor 1	-1.69692	0.00375744
FOXM1	forkhead box M1	-1.69995	1.35559e-05
IFIT3	interferon induced protein with tetratricopeptide repeats 3	-1.70011	1.07101e-05
MTUS1	microtubule associated scaffold protein 1	-1.70446	0.00266994
H1-10-AS1	H1-10 antisense RNA 1	-1.70751	0.00159949
TSPAN33	tetraspanin 33	-1.70931	0.0387244
CSGALNACT1	chondroitin sulfate N-acetylgalactosaminyltransferase 1	-1.70966	0.00139985
UBE2C	ubiquitin conjugating enzyme E2 C	-1.71403	6.76159e-05
RCAN1	regulator of calcineurin 1	-1.71516	0.00570563
P3H2	prolyl 3-hydroxylase 2	-1.72023	8.30435e-06
CCDC163	coiled-coil domain containing 163	-1.72707	0.000190337
CDK1	cyclin dependent kinase 1	-1.72781	0.000217272
PCDH1	protocadherin 1	-1.72798	4.31018e-05
LIMCH1	LIM and calponin homology domains 1	-1.72864	0.00783286
DQX1	DEAQ-box RNA dependent ATPase 1	-1.73036	0.0144663
SKOR1	SKI family transcriptional corepressor 1	-1.7319	0.00731399
MED30	mediator complex subunit 30	-1.73341	2.10215e-05
PABPC4L	poly(A) binding protein cytoplasmic 4 like	-1.73845	0.00201436
DLGAP5	DLG associated protein 5	-1.73999	0.000647173
LPAR5	lysophosphatidic acid receptor 5	-1.74201	3.93786e-05
OXTR	oxytocin receptor	-1.75179	0.000944668
NDC80	NDC80 kinetochore complex component	-1.75325	0.00013207
TMEM156	transmembrane protein 156	-1.7534	0.000321214
ETV4	ETS variant transcription factor 4	-1.75602	0.000189608
INHBB	inhibin subunit beta B	-1.75854	0.00134796
LAMTOR5-AS1	LAMTOR5 antisense RNA 1	-1.76785	0.0472593
UBE2S	ubiquitin conjugating enzyme E2 S	-1.76941	8.70315e-05
AANAT	aralkylamine N-acetyltransferase	-1.77022	0.00103408
PCK2	phosphoenolpyruvate carboxykinase 2	-1.77081	0.000181789
MYLK2	myosin light chain kinase 2	-1.77855	0.00977874
CCNB2	cyclin B2	-1.78014	1.40272e-05
WDR62	WD repeat domain 62	-1.78098	4.42207e-07
AREG	amphiregulin	-1.78351	0.000233622
NXPH4	neurexophilin 4	-1.7845	0.00622537
SPC24	SPC24 component of NDC80 kinetochore complex	-1.78476	0.000103037
NFKBIA	NFKB inhibitor alpha	-1.78499	4.26178e-05
LRRC26	leucine rich repeat containing 26	-1.78596	0.00361905
SERPINB9	serpin family B member 9	-1.78816	0.000372476
TOP2A	DNA topoisomerase II alpha	-1.78973	0.00481149
TSPAN8	tetraspanin 8	-1.79099	7.27538e-05
SPC25	SPC25 component of NDC80 kinetochore complex	-1.7942	0.0012155
TMEM200B	transmembrane protein 200B	-1.79537	9.50372e-05
UHRF1	ubiquitin like with PHD and ring finger domains 1	-1.79633	0.00204375
LRRC8C-DT	LRRC8C divergent transcript	-1.79705	0.0483492
FAM107A	family with sequence similarity 107 member A	-1.79776	0.00236392
DKK1	dickkopf WNT signaling pathway inhibitor 1	-1.79818	3.71666e-06
ADAMTSL4	ADAMTS like 4	-1.79888	0.000676806
INSYN1	inhibitory synaptic factor 1	-1.79989	0.00728911
CMKLR1	chemerin chemokine-like receptor 1	-1.80142	0.00138952
NR4A1	nuclear receptor subfamily 4 group A member 1	-1.80318	0.00088255
CDC25C	cell division cycle 25C	-1.80514	8.80882e-05
BEX2	brain expressed X-linked 2	-1.80585	0.00116665
PELI2	pellino E3 ubiquitin protein ligase family member 2	-1.80592	0.039053
ACP7	acid phosphatase 7	-1.80715	0.000720335
SMCO4	single-pass membrane protein with coiled-coil domains 4	-1.80844	0.000100977
RASGRF1	Ras protein specific guanine nucleotide releasing factor 1	-1.81129	0.00112714
P2RY2	purinergic receptor P2Y2	-1.81221	8.12392e-05
XK	X-linked Kx blood group	-1.81314	0.0133334
H3C3	H3 clustered histone 3	-1.81473	0.00382776
RIBC2	RIB43A domain with coiled-coils 2	-1.81615	0.0072775
RAB20	RAB20	-1.81733	3.2501e-05
TFF3	trefoil factor 3	-1.81777	0.00501206
ARHGAP9	Rho GTPase activating protein 9	-1.81925	0.00352755
SEMA3F	semaphorin 3F	-1.82113	0.000101101
HMGN2	high mobility group nucleosomal binding domain 2	-1.82554	6.16032e-05
TMEM45B	transmembrane protein 45B	-1.82755	0.0014713
HCAR1	hydroxycarboxylic acid receptor 1	-1.83016	0.00857272
PTGES	prostaglandin E synthase	-1.83053	5.44542e-05
NEIL3	nei like DNA glycosylase 3	-1.83083	0.000353766
VSIR	V-set immunoregulatory receptor	-1.83467	0.000126745
MT1F	metallothionein 1F	-1.83653	0.00345942
HEG1	heart development protein with EGF like domains 1	-1.84138	0.0138311
IFITM1	interferon induced transmembrane protein 1	-1.84151	0.000100386
CENPU	centromere protein U	-1.84177	0.000281656
FTO-IT1	FTO intronic transcript 1	-1.8419	0.0205259
APOBR	apolipoprotein B receptor	-1.8428	0.0220782
CCBE1	collagen and calcium binding EGF domains 1	-1.84357	0.00154849
CYP26B1	cytochrome P450 family 26 subfamily B member 1	-1.8442	0.00115338
KIF2C	kinesin family member 2C	-1.84514	9.05294e-07
GSG1	germ cell associated 1	-1.84758	0.0304543
ESRP2	epithelial splicing regulatory protein 2	-1.84965	0.000377428
NEURL1	neuralized E3 ubiquitin protein ligase 1	-1.84999	0.00660737
ACAT2	acetyl-CoA acetyltransferase 2	-1.85075	1.63485e-06
ZNF488	zinc finger protein 488	-1.85277	4.61791e-05
SRRM3	serine/arginine repetitive matrix 3	-1.85326	0.00064689
LLGL2	LLGL scribble cell polarity complex component 2	-1.85496	6.69433e-05
KCNE3	potassium voltage-gated channel subfamily E regulatory subunit 3	-1.85874	0.00496402
SCNN1A	sodium channel epithelial 1 subunit alpha	-1.85921	8.4549e-05
GFAP	glial fibrillary acidic protein	-1.86298	3.21086e-05
H2AX	H2A.X variant histone	-1.86456	4.70004e-05
SYNGR3	synaptogyrin 3	-1.86581	0.0218952
NUF2	NUF2 component of NDC80 kinetochore complex	-1.86691	0.00039673
COL4A3	collagen type IV alpha 3 chain	-1.86743	0.0176676
CCN2	cellular communication network factor 2	-1.8677	0.000210246
FAM83D	family with sequence similarity 83 member D	-1.86862	0.000143052
RASGEF1B	RasGEF domain family member 1B	-1.87047	0.0160463
CCDC172	coiled-coil domain containing 172	-1.87328	0.0375269
TROAP	trophinin associated protein	-1.87429	3.46066e-05
DEPDC1B	DEP domain containing 1B	-1.87576	0.00146014
PTPRH	protein tyrosine phosphatase receptor type H	-1.87675	0.0015803
CTH	cystathionine gamma-lyase	-1.87715	0.00103103
KIF18B	kinesin family member 18B	-1.88175	2.84318e-05
ARHGEF16	Rho guanine nucleotide exchange factor 16	-1.88502	0.0281086
AIF1L	allograft inflammatory factor 1 like	-1.88668	1.86134e-05
SLC10A6	solute carrier family 10 member 6	-1.89034	0.0146241
UBOX5-AS1	UBOX5 antisense RNA 1	-1.89101	0.0396482
ESPL1	extra spindle pole bodies like 1	-1.89146	3.56609e-06
RFLNB	refilin B	-1.89279	0.00507043
ASNS	asparagine synthetase (glutamine-hydrolyzing)	-1.9052	0.000972215
EXOC3L4	exocyst complex component 3 like 4	-1.9071	0.00018647
CLUL1	clusterin like 1	-1.90772	0.0319714
ANKRD1	ankyrin repeat domain 1	-1.90993	0.000115568
TFF1	trefoil factor 1	-1.91054	0.00098328
MYO7B	myosin VIIB	-1.91097	9.26877e-05
CYBB	cytochrome b-245 beta chain	-1.91185	0.0135894
ITGB3	integrin subunit beta 3	-1.91755	0.00357579
FCMR	Fc fragment of IgM receptor	-1.921	0.000546204
CDKN3	cyclin dependent kinase inhibitor 3	-1.92136	7.18028e-05
RBPMS2	RNA binding protein	-1.92417	0.000620206
ABCA17P	ATP binding cassette subfamily A member 17	-1.9242	0.0149363
MAP3K20-AS1	MAP3K20 antisense RNA 1	-1.92495	0.0150256
PTTG1	PTTG1 regulator of sister chromatid separation	-1.92621	3.60311e-05
TMEM71	transmembrane protein 71	-1.92681	9.10832e-05
NEK2	NIMA related kinase 2	-1.92725	0.00076211
PDK4	pyruvate dehydrogenase kinase 4	-1.9288	0.0318619
LY6E-DT	LY6E divergent transcript	-1.93228	0.0105381
IFNLR1	interferon lambda receptor 1	-1.93466	0.000348087
IGSF10	immunoglobulin superfamily member 10	-1.93713	0.0201501
UPP1	uridine phosphorylase 1	-1.93846	0.000355569
ZMIZ1-AS1	ZMIZ1 antisense RNA 1	-1.9392	0.000584502
LPAR3	lysophosphatidic acid receptor 3	-1.93952	0.00554675
NUSAP1	nucleolar and spindle associated protein 1	-1.94058	2.07389e-05
TINAGL1	tubulointerstitial nephritis antigen like 1	-1.9416	1.86462e-05
RAPGEF5	Rap guanine nucleotide exchange factor 5	-1.94272	0.0166635
CAMK2A	calcium/calmodulin dependent protein kinase II alpha	-1.94423	0.0247305
ASRGL1	asparaginase and isoaspartyl peptidase 1	-1.94863	0.000287529
NLGN1	neuroligin 1	-1.95034	0.0180841
IQGAP3	IQ motif containing GTPase activating protein 3	-1.95453	0.000149571
RRM2	ribonucleotide reductase regulatory subunit M2	-1.95475	7.1276e-05
CENPM	centromere protein M	-1.95529	8.03347e-05
RAD51AP1	RAD51 associated protein 1	-1.95673	0.00114084
FLI1	Fli-1 proto-oncogene	-1.95798	0.0035791
LRRCC1	leucine rich repeat and coiled-coil centrosomal protein 1	-1.95898	0.0107106
PSRC1	proline and serine rich coiled-coil 1	-1.95914	2.32156e-05
LCN2	lipocalin 2	-1.96002	0.0480365
NCAPD2	non-SMC condensin I complex subunit D2	-1.96232	5.34273e-05
HMGCLL1	3-hydroxymethyl-3-methylglutaryl-CoA lyase like 1	-1.9642	0.0209949
PDE6G	phosphodiesterase 6G	-1.96423	0.00334594
HSPA2	heat shock protein family A (Hsp70) member 2	-1.96509	0.00967344
NLRP3	NLR family pyrin domain containing 3	-1.96889	0.000122665
MXD3	MAX dimerization protein 3	-1.97454	2.79625e-05
P3H3	prolyl 3-hydroxylase 3	-1.97706	0.0279653
GKAP1	G kinase anchoring protein 1	-1.98154	4.72831e-05
TRBC1	T cell receptor beta constant 1	-1.98167	0.0485508
SOWAHB	sosondowah ankyrin repeat domain family member B	-1.98202	0.0107163
SLC28A3	solute carrier family 28 member 3	-1.98812	0.0109903
NPM2	nucleophosmin/nucleoplasmin 2	-1.98849	0.0396036
ANKRD33B	ankyrin repeat domain 33B	-1.99064	0.0117944
SLC1A3	solute carrier family 1 member 3	-1.99184	0.0129221
FOXA3	forkhead box A3	-1.99284	0.00454372
PHGDH	phosphoglycerate dehydrogenase	-1.9977	4.04597e-05
ATP2A3	ATPase sarcoplasmic/endoplasmic reticulum Ca2+ transporting 3	-1.99822	0.0370887
KIAA1755	KIAA1755	-2.00142	0.00135024
CALHM6	calcium homeostasis modulator family member 6	-2.00377	0.0246734
CCNA2	cyclin A2	-2.00545	0.000462405
CDC45	cell division cycle 45	-2.00755	6.65639e-07
HERC5	HECT and RLD domain containing E3 ubiquitin protein ligase 5	-2.0084	0.000252584
PTH1R	parathyroid hormone 1 receptor	-2.01292	0.00302484
PPM1E	protein phosphatase	-2.01401	0.0107084
DAW1	dynein assembly factor with WD repeats 1	-2.01487	0.0022656
TDRKH	tudor and KH domain containing	-2.01908	2.50036e-05
SCARA5	scavenger receptor class A member 5	-2.01921	0.00138936
ADGRV1	adhesion G protein-coupled receptor V1	-2.01927	0.0350858
FHL1	four and a half LIM domains 1	-2.02376	0.000207443
SORCS3	sortilin related VPS10 domain containing receptor 3	-2.0246	0.0131009
CDK18	cyclin dependent kinase 18	-2.02516	0.00355337
MT1E	metallothionein 1E	-2.0348	2.00449e-05
PTGS1	prostaglandin-endoperoxide synthase 1	-2.03621	0.000832597
COL4A4	collagen type IV alpha 4 chain	-2.03853	0.00514914
CENPA	centromere protein A	-2.04465	7.65227e-06
ACOT6	acyl-CoA thioesterase 6	-2.04949	0.0168124
WT1	WT1 transcription factor	-2.05089	0.00434642
TP73	tumor protein p73	-2.05213	6.81179e-05
WDR76	WD repeat domain 76	-2.05248	0.00065588
IFIT2	interferon induced protein with tetratricopeptide repeats 2	-2.0552	0.00121801
SHISA3	shisa family member 3	-2.05841	0.0135172
GPSM3	G protein signaling modulator 3	-2.05898	0.027749
CEBPD	CCAAT enhancer binding protein delta	-2.06019	0.000590495
BACH2	BTB domain and CNC homolog 2	-2.06261	0.00151172
MYBL2	MYB proto-oncogene like 2	-2.06457	1.72455e-05
NOX5	NADPH oxidase 5	-2.06935	0.00420466
NR4A2	nuclear receptor subfamily 4 group A member 2	-2.07035	0.015248
CHAC1	ChaC glutathione specific gamma-glutamylcyclotransferase 1	-2.07228	0.00120417
ABCG1	ATP binding cassette subfamily G member 1	-2.0766	0.000442501
ACSM3	acyl-CoA synthetase medium chain family member 3	-2.08099	0.0150058
KIF20A	kinesin family member 20A	-2.081	5.11336e-05
ACBD7	acyl-CoA binding domain containing 7	-2.08813	0.000140826
MKI67	marker of proliferation Ki-67	-2.09028	0.000145202
MUSK	muscle associated receptor tyrosine kinase	-2.09377	0.00421541
SPTSSB	serine palmitoyltransferase small subunit B	-2.09825	0.0391372
NMU	neuromedin U	-2.09961	6.34788e-06
PLK1	polo like kinase 1	-2.10216	4.54819e-06
ARNT2	aryl hydrocarbon receptor nuclear translocator 2	-2.11039	0.000218294
C1R	complement C1r	-2.11101	0.000241818
MATN4	matrilin 4	-2.11419	0.00908675
SFTA1P	surfactant associated 1	-2.11436	1.61812e-05
TEPP	testis	-2.11497	0.00588207
C2CD4C	C2 calcium dependent domain containing 4C	-2.11648	0.0138519
LGALS12	galectin 12	-2.12145	0.000132269
CDKN2C	cyclin dependent kinase inhibitor 2C	-2.12355	6.57024e-07
TYMS	thymidylate synthetase	-2.1251	0.000258557
PITX3	paired like homeodomain 3	-2.13553	0.0307332
LZTS1	leucine zipper tumor suppressor 1	-2.13961	0.000759521
FHAD1	forkhead associated phosphopeptide binding domain 1	-2.14312	0.0286429
DMBT1	deleted in malignant brain tumors 1	-2.14428	9.6141e-05
FAM24B	family with sequence similarity 24 member B	-2.14672	1.33173e-05
AURKB	aurora kinase B	-2.15207	6.56195e-06
SPINK4	serine peptidase inhibitor Kazal type 4	-2.15222	2.43204e-05
S100A2	S100 calcium binding protein A2	-2.15483	1.34962e-05
MAFF	MAF bZIP transcription factor F	-2.15708	0.000157522
CTLA4	cytotoxic T-lymphocyte associated protein 4	-2.15729	0.0408307
GRB7	growth factor receptor bound protein 7	-2.15945	0.00150413
PLAU	plasminogen activator	-2.1738	1.03038e-07
LAPTM5	lysosomal protein transmembrane 5	-2.17671	1.60634e-05
KCNQ4	potassium voltage-gated channel subfamily Q member 4	-2.18279	0.00187848
WDR86	WD repeat domain 86	-2.18281	0.00368541
ISG20	interferon stimulated exonuclease gene 20	-2.18612	0.000236892
ACTBL2	actin beta like 2	-2.19092	0.00849815
FRAT1	FRAT regulator of WNT signaling pathway 1	-2.19167	0.00276501
HMMR	hyaluronan mediated motility receptor	-2.197	0.000564296
ITGB2-AS1	ITGB2 antisense RNA 1	-2.21004	0.000664022
CLDN3	claudin 3	-2.21205	0.00326716
SHOC1	shortage in chiasmata 1	-2.21639	0.00968824
C10orf55	chromosome 10 putative open reading frame 55	-2.22502	0.00348952
MAPKAPK2	MAPK activated protein kinase 2	-2.22525	2.05527e-05
LRRC36	leucine rich repeat containing 36	-2.22533	0.041123
C4BPB	complement component 4 binding protein beta	-2.22644	1.16813e-06
CDCA3	cell division cycle associated 3	-2.22961	1.76856e-06
NFATC2	nuclear factor of activated T cells 2	-2.23273	0.00869931
H2AC12	H2A clustered histone 12	-2.23381	0.0381873
PTGER2	prostaglandin E receptor 2	-2.23575	0.000450946
PKD1P6-NPIPP1	PKD1P6-NPIPP1 readthrough	-2.23603	0.0293029
ZNF385B	zinc finger protein 385B	-2.24425	0.027943
SIRT1	sirtuin 1	-2.25556	1.41168e-05
RIPOR3	RIPOR family member 3	-2.26499	0.00374513
CSF2	colony stimulating factor 2	-2.27022	0.0014162
VCAM1	vascular cell adhesion molecule 1	-2.27385	0.0316026
OMG	oligodendrocyte myelin glycoprotein	-2.27793	0.00681088
SCN3A	sodium voltage-gated channel alpha subunit 3	-2.28032	0.0377661
LIPT2	lipoyl(octanoyl) transferase 2	-2.28114	5.96634e-05
RHBDL3	rhomboid like 3	-2.29112	0.0175838
LAMP3	lysosomal associated membrane protein 3	-2.29587	0.0146414
SLC25A35	solute carrier family 25 member 35	-2.29815	0.00208364
ANG	angiogenin	-2.30218	0.013942
TRPM2	transient receptor potential cation channel subfamily M member 2	-2.30298	0.0161817
TNNC1	troponin C1	-2.30657	0.00854172
APOBEC3B	apolipoprotein B mRNA editing enzyme catalytic subunit 3B	-2.30702	1.01541e-05
E2F8	E2F transcription factor 8	-2.31182	0.000356725
ANGPT4	angiopoietin 4	-2.31201	0.00236602
FAT3	FAT atypical cadherin 3	-2.31395	0.00370752
VTN	vitronectin	-2.3155	0.0185804
TRPM6	transient receptor potential cation channel subfamily M member 6	-2.3194	0.048316
TRR-TCG1-1	tRNA-Arg (anticodon TCG) 1-1	-2.32082	0.0205054
LY6K	lymphocyte antigen 6 family member K	-2.33043	0.000194824
TEX14	testis expressed 14	-2.33723	0.0200297
CYP24A1	cytochrome P450 family 24 subfamily A member 1	-2.33862	0.0238499
PGF	placental growth factor	-2.34033	0.000438785
OLFM2	olfactomedin 2	-2.34515	0.0108466
ADD3-AS1	ADD3 antisense RNA 1	-2.34818	0.0150417
H2AC20	H2A clustered histone 20	-2.3488	0.00992294
FST	follistatin	-2.35113	6.12146e-05
NTAN1	N-terminal asparagine amidase	-2.35421	0.0391459
CAV3	caveolin 3	-2.35773	0.0314987
KIFC1	kinesin family member C1	-2.35868	0.00098419
PDGFRB	platelet derived growth factor receptor beta	-2.36108	3.04962e-05
LMNB1	lamin B1	-2.36239	0.000391518
KRT34	keratin 34	-2.36833	0.0354161
CCR7	C-C motif chemokine receptor 7	-2.37307	0.0189892
SORBS2	sorbin and SH3 domain containing 2	-2.38761	0.00390554
LGALS9B	galectin 9B	-2.39237	0.00211656
TMPO-AS1	TMPO antisense RNA 1	-2.41101	0.000815056
C11orf96	chromosome 11 open reading frame 96	-2.41438	0.0367272
PIMREG	PICALM interacting mitotic regulator	-2.41656	0.000144261
HPSE	heparanase	-2.43631	0.000350958
VNN2	vanin 2	-2.44088	0.0426694
HSH2D	hematopoietic SH2 domain containing	-2.44335	8.71666e-05
APOBEC2	apolipoprotein B mRNA editing enzyme catalytic subunit 2	-2.44524	0.014663
C11orf86	chromosome 11 open reading frame 86	-2.44828	0.0220495
H1-10	H1.10 linker histone	-2.45312	0.000211261
NEURL1B	neuralized E3 ubiquitin protein ligase 1B	-2.46346	9.35557e-05
UCP2	uncoupling protein 2	-2.46991	6.98293e-06
AGR2	anterior gradient 2	-2.47338	0.00217323
CEMIP	cell migration inducing hyaluronidase 1	-2.48523	0.00230039
MLXIPL	MLX interacting protein like	-2.4889	2.34483e-05
CLIC5	chloride intracellular channel 5	-2.49144	0.000883859
GPRIN2	G protein regulated inducer of neurite outgrowth 2	-2.4944	0.000117181
PIF1	PIF1 5'-to-3' DNA helicase	-2.49453	3.1351e-05
TYMSOS	TYMS opposite strand	-2.49551	0.000303938
CDH1	cadherin 1	-2.49722	0.015628
H4-16	H4 histone 16	-2.50335	0.0200654
CTB-178M22.2	uncharacterized LOC101927862	-2.5199	0.0138874
ADAM21	ADAM metallopeptidase domain 21	-2.52669	0.0477919
LRFN1	leucine rich repeat and fibronectin type III domain containing 1	-2.53571	0.0134596
RASGRP2	RAS guanyl releasing protein 2	-2.53865	0.0432985
EVI2A	ecotropic viral integration site 2A	-2.56262	0.000146877
SLC24A5	solute carrier family 24 member 5	-2.56747	0.00775662
GPR146	G protein-coupled receptor 146	-2.59172	0.000219842
DNAJC22	DnaJ heat shock protein family (Hsp40) member C22	-2.59319	0.000400711
FOSB	FosB proto-oncogene	-2.60639	0.00525511
ITGB2	integrin subunit beta 2	-2.61027	3.36856e-06
FOS	Fos proto-oncogene	-2.61132	0.000556374
UBALD2	UBA like domain containing 2	-2.61208	0.00024751
PKNOX2	PBX/knotted 1 homeobox 2	-2.61399	0.0034152
RBP3	retinol binding protein 3	-2.61509	0.0236672
PACSIN1	protein kinase C and casein kinase substrate in neurons 1	-2.62581	0.00587811
TMEM238	transmembrane protein 238	-2.63128	0.0329785
OXCT2	3-oxoacid CoA-transferase 2	-2.6325	0.0263321
LYPD6B	LY6/PLAUR domain containing 6B	-2.63533	1.29457e-05
PRIM1	DNA primase subunit 1	-2.63995	0.000104239
STOX1	storkhead box 1	-2.65773	0.00115737
ALDH1A2	aldehyde dehydrogenase 1 family member A2	-2.67183	0.0366241
FGFBP1	fibroblast growth factor binding protein 1	-2.67667	0.0168456
CASP1	caspase 1	-2.67869	0.00264296
H3C2	H3 clustered histone 2	-2.68414	0.00139615
CCN1	cellular communication network factor 1	-2.68543	0.000102309
BATF3	basic leucine zipper ATF-like transcription factor 3	-2.69851	9.31455e-06
TMEM130	transmembrane protein 130	-2.70926	0.000317871
CTSW	cathepsin W	-2.71555	0.00084052
C7orf57	chromosome 7 open reading frame 57	-2.719	0.00834587
MDFI	MyoD family inhibitor	-2.72521	0.0458058
COCH	cochlin	-2.73019	8.71002e-05
GSX2	GS homeobox 2	-2.74241	0.00701922
TIGD3	tigger transposable element derived 3	-2.74987	0.000491612
FAM167A	family with sequence similarity 167 member A	-2.75118	9.45404e-05
TCEA3	transcription elongation factor A3	-2.76392	2.66342e-06
PCSK9	proprotein convertase subtilisin/kexin type 9	-2.76895	2.37016e-05
RND1	Rho family GTPase 1	-2.76898	0.0234912
BMP5	bone morphogenetic protein 5	-2.77714	0.00708817
FAM90A1	family with sequence similarity 90 member A1	-2.77714	0.00708817
GDF15	growth differentiation factor 15	-2.80498	0.0107569
KRT17	keratin 17	-2.80511	0.00140776
NMBR	neuromedin B receptor	-2.81486	0.00485677
WIPF3	WAS/WASL interacting protein family member 3	-2.81613	0.00408251
SAA2	serum amyloid A2	-2.82615	0.000489591
C1QTNF2	C1q and TNF related 2	-2.84458	0.000264381
HMGB2	high mobility group box 2	-2.84777	2.20923e-05
PSG6	pregnancy specific beta-1-glycoprotein 6	-2.87345	0.0243901
SAA1	serum amyloid A1	-2.88832	0.00033057
E2F2	E2F transcription factor 2	-2.89156	0.000344865
DNAJB13	DnaJ heat shock protein family (Hsp40) member B13	-2.89158	0.0434992
SELL	selectin L	-2.89774	0.0241809
PIM1	Pim-1 proto-oncogene	-2.90963	2.09613e-05
CNGA1	cyclic nucleotide gated channel subunit alpha 1	-2.91136	0.000576584
APOC1	apolipoprotein C1	-2.91143	0.000970698
ACOXL	acyl-CoA oxidase like	-2.9126	0.00469744
SUN3	Sad1 and UNC84 domain containing 3	-2.91449	0.00028837
RFPL4AL1	ret finger protein like 4A like 1	-2.91843	0.0353607
RPS6KA5	ribosomal protein S6 kinase A5	-2.94248	0.0129174
NFATC4	nuclear factor of activated T cells 4	-2.94303	0.0279905
PCDHGA9	protocadherin gamma subfamily A	-2.94405	0.0115266
PLIN5	perilipin 5	-2.94814	0.0390294
SYT7	synaptotagmin 7	-2.98036	0.0482839
CCNA1	cyclin A1	-2.99046	6.89896e-06
RBM11	RNA binding motif protein 11	-2.99736	0.0391119
MAN1C1	mannosidase alpha class 1C member 1	-3.00618	5.0227e-05
PLCL1	phospholipase C like 1 (inactive)	-3.01215	0.00869003
SHISAL1	shisa like 1	-3.02652	0.00472252
PI16	peptidase inhibitor 16	-3.04368	2.84178e-05
PSG3	pregnancy specific beta-1-glycoprotein 3	-3.0611	0.0306881
TNS4	tensin 4	-3.06382	1.08234e-06
TRBV10-3	T cell receptor beta variable 10-3	-3.07415	0.0210355
TFF2	trefoil factor 2	-3.0994	7.9703e-05
PRELP	proline and arginine rich end leucine rich repeat protein	-3.12191	0.000317768
C1QL1	complement C1q like 1	-3.12976	9.11143e-05
PTGER3	prostaglandin E receptor 3	-3.13339	0.0179476
RNF157	ring finger protein 157	-3.14244	0.0382677
KRT86	keratin 86	-3.16483	0.000156413
ATF3	activating transcription factor 3	-3.16658	0.00149982
SUSD2	sushi domain containing 2	-3.17772	0.000128624
DHH	desert hedgehog signaling molecule	-3.18308	0.00304896
CACNG6	calcium voltage-gated channel auxiliary subunit gamma 6	-3.2439	0.00204005
SEC14L6	SEC14 like lipid binding 6	-3.25002	0.0497141
PLPPR3	phospholipid phosphatase related 3	-3.2542	0.0491279
ALPP	alkaline phosphatase	-3.2544	0.000112641
TRPC3	transient receptor potential cation channel subfamily C member 3	-3.26526	0.00908793
NUP210	nucleoporin 210	-3.26694	0.00233038
SLCO4C1	solute carrier organic anion transporter family member 4C1	-3.31435	0.00281414
SLC1A7	solute carrier family 1 member 7	-3.33372	0.00295309
PDE9A	phosphodiesterase 9A	-3.33532	0.0332094
RHEBL1	RHEB like 1	-3.37189	0.00156838
TMEM121	transmembrane protein 121	-3.389	0.00614289
S100P	S100 calcium binding protein P	-3.41201	0.00577204
TRNF	tRNA	-3.41447	0.00881569
IGFBP1	insulin like growth factor binding protein 1	-3.42188	0.000271494
SYNDIG1	synapse differentiation inducing 1	-3.44171	0.00105152
BLID	BH3-like motif containing	-3.46347	0.016713
GRHL3	grainyhead like transcription factor 3	-3.48495	0.00305098
EBF1	EBF transcription factor 1	-3.48694	0.000738849
CSF2RB	colony stimulating factor 2 receptor subunit beta	-3.52407	0.0294543
SPN	sialophorin	-3.57591	0.031687
H1-4	H1.4 linker histone	-3.58153	0.012312
C6orf223	chromosome 6 open reading frame 223	-3.5915	0.00276488
PLAC8	placenta associated 8	-3.60828	7.64112e-07
HAAO	3-hydroxyanthranilate 3	-3.66763	0.0344603
GNB3	G protein subunit beta 3	-3.771	0.0112895
CGREF1	cell growth regulator with EF-hand domain 1	-3.77506	0.0161839
MARVELD3	MARVEL domain containing 3	-3.77714	0.00112425
SUSD3	sushi domain containing 3	-3.78148	7.5741e-07
TTLL6	tubulin tyrosine ligase like 6	-3.78867	0.0351872
NTF3	neurotrophin 3	-3.84439	0.00155315
DNAH3	dynein axonemal heavy chain 3	-3.89985	0.0406952
ELF3	E74 like ETS transcription factor 3	-3.95724	0.00187178
MUC5B	mucin 5B	-4.02067	0.0197777
NODAL	nodal growth differentiation factor	-4.06889	0.00396795
OLR1	oxidized low density lipoprotein receptor 1	-4.123	0.00910621
HYAL4	hyaluronidase 4	-4.14864	0.00017906
GBP5	guanylate binding protein 5	-4.15636	0.0306642
HSD17B2	hydroxysteroid 17-beta dehydrogenase 2	-4.19039	0.0159907
ANXA8	annexin A8	-4.25856	0.000215324
OLFML1	olfactomedin like 1	-4.26078	0.000408279
STRA6	signaling receptor and transporter of retinol STRA6	-4.28822	0.000853969
NYNRIN	NYN domain and retroviral integrase containing	-4.30945	0.0187026
IL24	interleukin 24	-4.34895	0.000315023
ALPG	alkaline phosphatase	-4.40536	0.00203981
CA2	carbonic anhydrase 2	-4.80504	0.0352831
GUCY2D	guanylate cyclase 2D	-4.82017	0.00149905
RTL3	retrotransposon Gag like 3	-4.88914	0.00353563
ANXA8L1	annexin A8 like 1	-4.89632	3.49276e-05
NNMT	nicotinamide N-methyltransferase	-5.03001	1.35008e-05
MUC5AC	mucin 5AC	-5.16517	0.0185172
DHRS2	dehydrogenase/reductase 2	-5.79765	2.93721e-08
