# Supplementary material for: Cellular senescence triggers intracellular acidification and lysosomal pH alkalinized via ATP6AP2 attenuation in breast cancer cells
Source: Commun Biol. 2023 Nov 22;6:1147. doi: 10.1038/s42003-023-05433-6 (PMC10665353; doi:10.1038/s42003-023-05433-6)
Supplement: Supplementary file 6 — Supplementary Data 3 [file 42003_2023_5433_MOESM6_ESM.xlsx]

## Sheet: MCF-7-Doxo-DEGs
Gene symbol	Gene name	MCF-7_Doxo_Log2FC	p-value
SLC5A12	solute carrier family 5 member 12	6.77649	0.00161774
SLC16A12	solute carrier family 16 member 12	6.65209	0.0259005
HYAL4	hyaluronidase 4	5.43833	0.0290855
CXCL10	C-X-C motif chemokine ligand 10	5.37111	0.00633326
HRAS	HRas proto-oncogene	5.35677	0.00533503
SCGB2A1	secretoglobin family 2A member 1	5.32325	0.00520954
SLC34A1	solute carrier family 34 member 1	5.20998	6.622e-05
KCNV2	potassium voltage-gated channel modifier subfamily V member 2	5.1005	2.01618e-05
GOLGA6L3	golgin A6 family like 3	4.83332	0.0192517
RNF222	ring finger protein 222	4.81415	0.0123556
TCHHL1	trichohyalin like 1	4.75853	0.00165528
TRPC7	transient receptor potential cation channel subfamily C member 7	4.73686	0.00166456
GRAMD1B	GRAM domain containing 1B	4.69499	0.0328897
MAP1LC3C	microtubule associated protein 1 light chain 3 gamma	4.65523	0.0460459
GZMM	granzyme M	4.65295	0.00141316
APLF	aprataxin and PNKP like factor	4.5923	0.00560445
KLF14	Kruppel like factor 14	4.46418	0.0195028
IFNL3	interferon lambda 3	4.42577	0.0271573
IL36RN	interleukin 36 receptor antagonist	4.33255	0.0120391
ZAN	zonadhesin	4.332	0.00638448
CA6	carbonic anhydrase 6	4.29563	0.00584626
IL6	interleukin 6	4.28369	6.40928e-05
NPHS1	NPHS1 adhesion molecule	4.27042	0.0194749
GGTLC1	gamma-glutamyltransferase light chain 1	4.26399	5.58743e-05
KRT6A	keratin 6A	4.16646	5.90161e-05
IFNB1	interferon beta 1	4.12223	0.000191669
SLC28A3	solute carrier family 28 member 3	4.10401	0.00286619
FOXI1	forkhead box I1	4.06096	0.0175061
VSNL1	visinin like 1	4.04564	0.000455377
WAKMAR2	wound and keratinocyte migration associated lncRNA 2	4.00927	0.00146861
DOCK2	dedicator of cytokinesis 2	3.99835	0.0370782
KRT6C	keratin 6C	3.98518	0.000347598
SPRR3	small proline rich protein 3	3.95032	0.00305681
S100A8	S100 calcium binding protein A8	3.91675	0.00699753
RASL12	RAS like family 12	3.91369	0.0113253
TLR4	toll like receptor 4	3.86563	0.00234508
ODAM	odontogenic	3.86042	0.0142899
POPDC3	popeye domain containing 3	3.84981	0.0126863
DUSP8	dual specificity phosphatase 8	3.79924	0.0356673
CST2	cystatin SA	3.77512	0.00937542
KRT36	keratin 36	3.74692	0.000364701
SLC34A2	solute carrier family 34 member 2	3.72486	0.0294508
TSPAN2	tetraspanin 2	3.71926	0.0487347
ITGA9	integrin subunit alpha 9	3.7115	0.00034384
ITGAM	integrin subunit alpha M	3.70662	0.000984469
PXDNL	peroxidasin like	3.70019	0.00686814
NOS3	nitric oxide synthase 3	3.69104	5.03538e-05
CLCA2	chloride channel accessory 2	3.66443	0.00196436
SPAM1	sperm adhesion molecule 1	3.65441	0.00219789
IRGM	immunity related GTPase M	3.65359	0.000885361
CPN2	carboxypeptidase N subunit 2	3.65096	0.0171979
PSG1	pregnancy specific beta-1-glycoprotein 1	3.6469	0.00100995
CD33	CD33 molecule	3.64265	0.00371732
ZBP1	Z-DNA binding protein 1	3.64263	0.00067625
VTCN1	V-set domain containing T cell activation inhibitor 1	3.63552	0.000582486
CXCR1	C-X-C motif chemokine receptor 1	3.63121	0.0445844
LGR5	leucine rich repeat containing G protein-coupled receptor 5	3.61309	0.0103085
PID1	phosphotyrosine interaction domain containing 1	3.60959	0.0024555
PM20D1	peptidase M20 domain containing 1	3.59645	0.0416126
CLDN1	claudin 1	3.58792	0.000129654
IFNL2	interferon lambda 2	3.58264	0.00820549
DGKI	diacylglycerol kinase iota	3.57815	0.0014624
SPARC	secreted protein acidic and cysteine rich	3.56504	0.000457983
MAL	mal	3.56219	0.00766627
MYPN	myopalladin	3.55897	0.000997667
ABCG8	ATP binding cassette subfamily G member 8	3.54496	0.0270611
SPINK4	serine peptidase inhibitor Kazal type 4	3.54496	0.0270611
RSPH10B2	radial spoke head 10 homolog B2	3.53459	0.0498451
CCN4	cellular communication network factor 4	3.53106	0.000502337
SLC7A14	solute carrier family 7 member 14	3.53091	0.0180685
SERPINC1	serpin family C member 1	3.52889	0.0386557
CRAT37	cervical cancer-associated transcript 37	3.52574	0.0148304
KRT6B	keratin 6B	3.51307	0.0104321
ABCB1	ATP binding cassette subfamily B member 1	3.5097	0.0452881
RASSF6	Ras association domain family member 6	3.50773	0.00129761
ABCA13	ATP binding cassette subfamily A member 13	3.49916	0.0233248
SPANXN3	SPANX family member N3	3.48968	0.0012391
SLC19A3	solute carrier family 19 member 3	3.48352	0.00503539
CALD1	caldesmon 1	3.4559	0.0055085
IHH	Indian hedgehog signaling molecule	3.44735	0.0188571
CXCL1	C-X-C motif chemokine ligand 1	3.44314	0.00780238
KCNMB1	potassium calcium-activated channel subfamily M regulatory beta subunit 1	3.44218	0.0015018
ITGA1	integrin subunit alpha 1	3.43841	0.00857384
ADAMTS16	ADAM metallopeptidase with thrombospondin type 1 motif 16	3.43821	0.0410559
CALB2	calbindin 2	3.43044	0.0149554
RHCG	Rh family C glycoprotein	3.41953	9.75749e-05
PDE3A	phosphodiesterase 3A	3.41782	0.0191792
ADAM29	ADAM metallopeptidase domain 29	3.40885	0.0189675
SPRR1A	small proline rich protein 1A	3.40091	0.0152467
LPAR3	lysophosphatidic acid receptor 3	3.39069	0.0336139
CST1	cystatin SN	3.37689	0.0111344
TEX29	testis expressed 29	3.37426	0.00556874
KRT82	keratin 82	3.37294	0.0161931
GUCY2EP	guanylate cyclase 2E	3.36979	0.00648563
MUC12	mucin 12	3.36447	0.00227278
BPIFA2	BPI fold containing family A member 2	3.36405	0.0101884
PSG4	pregnancy specific beta-1-glycoprotein 4	3.36018	1.13701e-05
CXCL8	C-X-C motif chemokine ligand 8	3.35868	0.000369179
TIAM2	TIAM Rac1 associated GEF 2	3.35813	0.033715
KRT85	keratin 85	3.34923	0.016427
CCN3	cellular communication network factor 3	3.34513	0.00151533
CSF1R	colony stimulating factor 1 receptor	3.34145	0.00275638
LRRN1	leucine rich repeat neuronal 1	3.33351	0.0338247
GPR1	G protein-coupled receptor 1	3.33117	0.000162897
HDX	highly divergent homeobox	3.32425	0.0284261
ANXA8L1	annexin A8 like 1	3.31793	0.0151806
GPNMB	glycoprotein nmb	3.31582	4.25809e-05
CGA	glycoprotein hormones	3.30896	0.0183437
PWWP3B	PWWP domain containing 3B	3.29722	0.00283806
CAPN3	calpain 3	3.29698	0.00203248
RNF217	ring finger protein 217	3.29307	0.0253639
C13orf46	chromosome 13 open reading frame 46	3.29307	0.0253639
OPTC	opticin	3.29197	0.0307647
KIAA2012	KIAA2012	3.28846	0.0155901
TMEM200B	transmembrane protein 200B	3.26273	0.000272164
KRT16	keratin 16	3.26067	8.13391e-05
IFI44	interferon induced protein 44	3.25627	0.00273952
MAOB	monoamine oxidase B	3.24978	0.000187725
TBC1D26	TBC1 domain family member 26	3.24815	0.0363238
SLC10A5	solute carrier family 10 member 5	3.24189	0.0190452
SYNRG	synergin gamma	3.23583	0.000215577
ANXA8	annexin A8	3.23408	0.00135309
ANTXR2	ANTXR cell adhesion molecule 2	3.22729	0.0112549
GBP1	guanylate binding protein 1	3.22182	0.000778306
CASQ1	calsequestrin 1	3.19802	0.00321804
UPK1B	uroplakin 1B	3.19496	0.00422541
DNAI3	dynein axonemal intermediate chain 3	3.18855	0.000802379
LIPC	lipase C	3.18681	0.00115953
ZBTB20	zinc finger and BTB domain containing 20	3.17998	0.00149783
TAC3	tachykinin precursor 3	3.17579	0.00012115
FAM186A	family with sequence similarity 186 member A	3.17407	0.0044554
GUCY1B1	guanylate cyclase 1 soluble subunit beta 1	3.17265	0.00402184
TAP2	transporter 2	3.16917	0.0265598
GSDMC	gasdermin C	3.16897	0.00335225
GPR83	G protein-coupled receptor 83	3.16498	0.0208055
CDH17	cadherin 17	3.16451	0.0340564
RFX8	regulatory factor X8	3.15293	0.0019964
LIMS2	LIM zinc finger domain containing 2	3.15087	0.00291024
PPARGC1A	PPARG coactivator 1 alpha	3.14912	0.0371517
LAMA4	laminin subunit alpha 4	3.14782	0.00389065
RFPL2	ret finger protein like 2	3.14507	0.00320071
MUC19	mucin 19	3.14459	0.00430106
PRPF31	pre-mRNA processing factor 31	3.14107	0.000823744
MMP3	matrix metallopeptidase 3	3.13479	3.77455e-06
ARHGEF38	Rho guanine nucleotide exchange factor 38	3.12946	0.00289008
CPXM2	carboxypeptidase X	3.12916	0.0113588
CD53	CD53 molecule	3.12155	0.037747
AKR1B1	aldo-keto reductase family 1 member B	3.1168	0.000203594
IL17C	interleukin 17C	3.10974	0.000443439
CIB4	calcium and integrin binding family member 4	3.0971	0.000205849
CCDC62	coiled-coil domain containing 62	3.09605	0.0146672
S100A7	S100 calcium binding protein A7	3.09389	0.00802378
SLC26A7	solute carrier family 26 member 7	3.08711	0.00262291
TRPC5	transient receptor potential cation channel subfamily C member 5	3.07492	0.0168857
COL17A1	collagen type XVII alpha 1 chain	3.0693	0.00049682
TNFSF15	TNF superfamily member 15	3.06099	0.0078635
CPLX2	complexin 2	3.05506	0.00818093
TAGAP	T cell activation RhoGTPase activating protein	3.05345	0.0063934
GBP4	guanylate binding protein 4	3.03763	0.00329353
BTBD19	BTB domain containing 19	3.0249	0.00161666
ACSM1	acyl-CoA synthetase medium chain family member 1	3.01979	0.00105774
SCN4A	sodium voltage-gated channel alpha subunit 4	3.01827	0.0213105
TMEM269	transmembrane protein 269	3.01807	0.0054175
SLC39A2	solute carrier family 39 member 2	3.00904	0.00347194
TRPV6	transient receptor potential cation channel subfamily V member 6	3.00693	0.0146039
TRIM9	tripartite motif containing 9	3.00303	0.00436331
TMEM132B	transmembrane protein 132B	3.00176	0.013298
KRT78	keratin 78	2.99791	0.0327486
FBN1	fibrillin 1	2.9975	0.000150396
SAMD9L	sterile alpha motif domain containing 9 like	2.99417	0.00445201
CXCL11	C-X-C motif chemokine ligand 11	2.99325	0.0294329
PNPLA1	patatin like phospholipase domain containing 1	2.99294	0.00200642
MAPK4	mitogen-activated protein kinase 4	2.98993	0.00780093
ALPP	alkaline phosphatase	2.98808	0.00563953
RYR2	ryanodine receptor 2	2.98523	0.00733438
GJA4	gap junction protein alpha 4	2.97923	0.00485976
C2orf66	chromosome 2 open reading frame 66	2.97737	0.0047205
PRXL2B	peroxiredoxin like 2B	2.97292	0.0173977
TXK	TXK tyrosine kinase	2.9702	0.0142412
VSX1	visual system homeobox 1	2.96867	0.0101404
GPR150	G protein-coupled receptor 150	2.93983	0.0306142
SOSTDC1	sclerostin domain containing 1	2.93676	0.0285779
FBXW10	F-box and WD repeat domain containing 10	2.93536	0.0141635
LRFN5	leucine rich repeat and fibronectin type III domain containing 5	2.93054	0.00644681
RNF151	ring finger protein 151	2.92736	0.015635
BPIFB2	BPI fold containing family B member 2	2.92736	0.015635
AKR1B15	aldo-keto reductase family 1 member B15	2.92132	0.0229059
MYBPH	myosin binding protein H	2.91368	0.0175789
TRIM22	tripartite motif containing 22	2.90194	0.0130769
FBLN5	fibulin 5	2.89763	0.000488655
NRXN3	neurexin 3	2.89697	0.0465682
POU3F1	POU class 3 homeobox 1	2.89137	0.0166476
CDRT1	CMT1A duplicated region transcript 1	2.88955	0.000121091
IL18R1	interleukin 18 receptor 1	2.88948	0.0062365
SLC45A2	solute carrier family 45 member 2	2.88879	0.0124377
S100A9	S100 calcium binding protein A9	2.8881	1.48133e-06
IRF8	interferon regulatory factor 8	2.88736	0.00471646
PKD1L1	polycystin 1 like 1	2.88401	0.0257131
TMEM156	transmembrane protein 156	2.88267	0.0328097
CCN6	cellular communication network factor 6	2.88129	0.00458099
SCEL	sciellin	2.87684	9.48513e-05
LCT	lactase	2.87446	0.000479178
STUM	stum	2.87323	0.0146368
RAET1L	retinoic acid early transcript 1L	2.85177	0.00174899
CDKN2A	cyclin dependent kinase inhibitor 2A	2.84987	1.70516e-05
TNNC1	troponin C1	2.84515	0.0252918
CEACAM1	CEA cell adhesion molecule 1	2.84377	5.05519e-06
SVEP1	sushi	2.83038	0.014841
FAM177B	family with sequence similarity 177 member B	2.82411	0.0494926
OTOL1	otolin 1	2.82156	0.00159615
COLEC10	collectin subfamily member 10	2.81421	0.0280591
BATF2	basic leucine zipper ATF-like transcription factor 2	2.81378	0.000674786
DZIP1L	DAZ interacting zinc finger protein 1 like	2.81348	0.0079729
TRIM63	tripartite motif containing 63	2.80097	0.00449065
UPK2	uroplakin 2	2.80056	9.0393e-06
SLITRK1	SLIT and NTRK like family member 1	2.79532	0.00128832
TG	thyroglobulin	2.79477	0.000210165
PGK2	phosphoglycerate kinase 2	2.78876	0.00748358
CFAP47	cilia and flagella associated protein 47	2.78297	0.0115161
TMPRSS11E	transmembrane serine protease 11E	2.77708	0.00523281
MAG	myelin associated glycoprotein	2.77533	0.000705229
IRAG1	inositol 1	2.77323	0.00918869
SLC10A1	solute carrier family 10 member 1	2.76614	0.0103117
TRIM34	tripartite motif containing 34	2.76472	0.0116068
ECT2L	epithelial cell transforming 2 like	2.7644	0.0149334
IFI27	interferon alpha inducible protein 27	2.7545	5.42257e-05
PSG5	pregnancy specific beta-1-glycoprotein 5	2.75314	0.00193755
IGFBP7	insulin like growth factor binding protein 7	2.74895	0.0106451
ACHE	acetylcholinesterase (Cartwright blood group)	2.74765	1.15269e-06
DAPP1	dual adaptor of phosphotyrosine and 3-phosphoinositides 1	2.74648	0.00217344
ADGRF4	adhesion G protein-coupled receptor F4	2.74421	2.00762e-05
ALKAL2	ALK and LTK ligand 2	2.74332	0.0419412
CD96	CD96 molecule	2.74303	0.0101132
RTP4	receptor transporter protein 4	2.73727	0.0294377
AOC1	amine oxidase copper containing 1	2.72888	0.00256529
CYP1A1	cytochrome P450 family 1 subfamily A member 1	2.72654	0.0386112
TMEM40	transmembrane protein 40	2.72592	0.00421644
KRT17	keratin 17	2.71727	2.04495e-05
CX3CR1	C-X3-C motif chemokine receptor 1	2.71613	0.00204739
BIRC3	baculoviral IAP repeat containing 3	2.71457	0.00272905
DNAI1	dynein axonemal intermediate chain 1	2.71117	0.0364454
DNMT3L	DNA methyltransferase 3 like	2.70834	0.00779697
IVL	involucrin	2.70779	0.0168232
NEURL3	neuralized E3 ubiquitin protein ligase 3	2.6997	0.0288296
MSH4	mutS homolog 4	2.69851	0.0292808
CEP295NL	CEP295 N-terminal like	2.69371	0.000797872
APOL1	apolipoprotein L1	2.69194	0.00248072
KNG1	kininogen 1	2.68998	0.0063937
LBP	lipopolysaccharide binding protein	2.6893	0.00759369
LDLRAD2	low density lipoprotein receptor class A domain containing 2	2.68007	0.000540012
ICAM4	intercellular adhesion molecule 4 (Landsteiner-Wiener blood group)	2.67751	0.0105552
ADAMTS2	ADAM metallopeptidase with thrombospondin type 1 motif 2	2.67522	0.00618147
SLC17A9	solute carrier family 17 member 9	2.67437	0.048513
AOC3	amine oxidase copper containing 3	2.67298	0.0461797
NYAP2	neuronal tyrosine-phosphorylated phosphoinositide-3-kinase adaptor 2	2.66643	0.000259024
HMGA2	high mobility group AT-hook 2	2.66585	0.000246942
FAT1	FAT atypical cadherin 1	2.66155	1.96999e-06
PLS3	plastin 3	2.66052	0.0394537
SVOPL	SVOP like	2.65799	0.0355624
NME5	NME/NM23 family member 5	2.65773	0.0164502
GALR3	galanin receptor 3	2.64826	0.00108412
LCN2	lipocalin 2	2.64521	0.00210789
PKD1L3	polycystin 1 like 3	2.64134	0.0317375
IRAK2	interleukin 1 receptor associated kinase 2	2.6364	0.00234907
IGFL1	IGF like family member 1	2.63485	0.000268538
CD177	CD177 molecule	2.63245	0.0198716
CDH5	cadherin 5	2.63177	0.0424728
DYNC1I1	dynein cytoplasmic 1 intermediate chain 1	2.63044	0.0103115
CCL5	C-C motif chemokine ligand 5	2.61496	3.30887e-07
DPYSL3	dihydropyrimidinase like 3	2.61025	0.00890677
SERPINB5	serpin family B member 5	2.60703	9.86036e-08
VTN	vitronectin	2.60123	0.010384
CXCR6	C-X-C motif chemokine receptor 6	2.59716	0.0219368
TBC1D3	TBC1 domain family member 3	2.58841	0.0254985
PAEP	progestagen associated endometrial protein	2.58111	0.00862131
FXYD4	FXYD domain containing ion transport regulator 4	2.57983	3.21607e-06
GRAMD2A	GRAM domain containing 2A	2.57405	0.0170508
FSIP2	fibrous sheath interacting protein 2	2.573	0.0192503
LRRC19	leucine rich repeat containing 19	2.56996	0.0153923
ALDH1A3	aldehyde dehydrogenase 1 family member A3	2.56688	5.82931e-05
RAB44	RAB44	2.56571	0.00252924
UBE2QL1	ubiquitin conjugating enzyme E2 Q family like 1	2.56281	0.0247647
STAB1	stabilin 1	2.56159	0.00441443
KRT13	keratin 13	2.56033	7.56379e-06
DGKB	diacylglycerol kinase beta	2.55878	0.0300059
MAGEA8	MAGE family member A8	2.5536	0.00130822
SAMD9	sterile alpha motif domain containing 9	2.55263	0.00616584
GPR87	G protein-coupled receptor 87	2.54802	0.000330501
GPR22	G protein-coupled receptor 22	2.5469	0.0159597
XAF1	XIAP associated factor 1	2.54321	0.00973166
NTN4	netrin 4	2.53949	3.27698e-05
KIF28P	kinesin family member 28	2.53445	0.00311214
ERVFRD-1	endogenous retrovirus group FRD member 1	2.53397	0.0172953
NTRK2	neurotrophic receptor tyrosine kinase 2	2.53207	0.00129978
KLHL3	kelch like family member 3	2.5302	0.0199702
ARL14	ADP ribosylation factor like GTPase 14	2.52462	4.45733e-05
CXCL17	C-X-C motif chemokine ligand 17	2.52219	0.000174131
TLR3	toll like receptor 3	2.51465	0.00276452
PLA2G4C	phospholipase A2 group IVC	2.51027	0.000299402
NT5E	5'-nucleotidase ecto	2.50937	0.000323596
CYP4B1	cytochrome P450 family 4 subfamily B member 1	2.50937	0.000771819
SHROOM4	shroom family member 4	2.50827	0.0167267
RASGRF1	Ras protein specific guanine nucleotide releasing factor 1	2.5054	0.0429021
RAG1	recombination activating 1	2.50133	0.0318456
ZNF843	zinc finger protein 843	2.49959	0.00280747
RNF225	ring finger protein 225	2.49729	0.0431503
COL20A1	collagen type XX alpha 1 chain	2.49231	0.00575941
C5orf47	chromosome 5 open reading frame 47	2.48993	0.00297506
HOPX	HOP homeobox	2.4875	0.00519006
CLIP4	CAP-Gly domain containing linker protein family member 4	2.48645	0.00498967
IPCEF1	interaction protein for cytohesin exchange factors 1	2.48069	0.00304242
HSFX1	heat shock transcription factor family	2.46429	0.0274125
SLC2A5	solute carrier family 2 member 5	2.46043	0.0299787
IRS4	insulin receptor substrate 4	2.45481	0.0128415
GDPD2	glycerophosphodiester phosphodiesterase domain containing 2	2.45202	0.00240678
CLEC4F	C-type lectin domain family 4 member F	2.44735	0.0462241
ZFPM2	zinc finger protein	2.44735	0.0462241
PHLDB2	pleckstrin homology like domain family B member 2	2.44719	5.12773e-05
FSTL4	follistatin like 4	2.44704	2.29108e-06
ATP10D	ATPase phospholipid transporting 10D (putative)	2.44562	0.0189757
FOXO4	forkhead box O4	2.44213	2.23036e-05
UPB1	beta-ureidopropionase 1	2.44168	0.0360434
APOD	apolipoprotein D	2.4407	2.26873e-05
SNAI2	snail family transcriptional repressor 2	2.43666	1.17101e-05
TAS2R3	taste 2 receptor member 3	2.4364	0.0222853
SLC8A3	solute carrier family 8 member A3	2.43257	0.0226759
PCDHB1	protocadherin beta 1	2.43167	3.04504e-06
GTF2H2C	GTF2H2 family member C	2.43102	0.00165389
TSGA13	testis specific 13	2.43044	0.0409579
CDKN1A	cyclin dependent kinase inhibitor 1A	2.41969	2.07997e-06
VGLL1	vestigial like family member 1	2.41848	0.000838825
IFIT2	interferon induced protein with tetratricopeptide repeats 2	2.41647	0.00188813
IFI44L	interferon induced protein 44 like	2.41484	0.0175802
NPC1L1	NPC1 like intracellular cholesterol transporter 1	2.41421	0.0117804
FBLL1	fibrillarin like 1	2.41384	0.00251502
CDC20B	cell division cycle 20B	2.41378	0.00811026
MEGF10	multiple EGF like domains 10	2.41071	0.0126477
KRT81	keratin 81	2.41067	1.82689e-05
ANXA1	annexin A1	2.40909	1.4406e-05
SLC4A4	solute carrier family 4 member 4	2.40283	0.00360221
ANGPTL1	angiopoietin like 1	2.4028	0.0160582
NOS1	nitric oxide synthase 1	2.40091	0.0427039
TLE6	TLE family member 6	2.39606	0.000424742
PAPSS2	3'-phosphoadenosine 5'-phosphosulfate synthase 2	2.39149	1.1035e-05
TLR9	toll like receptor 9	2.38676	0.0122614
DISC1	DISC1 scaffold protein	2.38374	0.0423315
ADCY10	adenylate cyclase 10	2.38084	0.00124167
PSG9	pregnancy specific beta-1-glycoprotein 9	2.37689	4.14308e-05
GALNT13	polypeptide N-acetylgalactosaminyltransferase 13	2.37469	0.0447231
CFAP58	cilia and flagella associated protein 58	2.37073	0.024167
APOL3	apolipoprotein L3	2.37044	0.0244488
UGT1A7	UDP glucuronosyltransferase family 1 member A7	2.3693	0.00248881
UPK3A	uroplakin 3A	2.36623	0.000480864
ABR	ABR activator of RhoGEF and GTPase	2.36418	0.000268682
PLA2G2F	phospholipase A2 group IIF	2.35999	0.00711642
CDIP1	cell death inducing p53 target 1	2.35534	0.00305675
SLC22A14	solute carrier family 22 member 14	2.35114	0.0266965
CD34	CD34 molecule	2.34694	0.0349903
ACSL5	acyl-CoA synthetase long chain family member 5	2.34605	0.00157462
NXPH1	neurexophilin 1	2.3459	0.000700124
IFIT1	interferon induced protein with tetratricopeptide repeats 1	2.33021	0.00736275
SLC43A2	solute carrier family 43 member 2	2.32908	0.00584346
INHBA	inhibin subunit beta A	2.32686	0.00046959
GJB6	gap junction protein beta 6	2.32274	0.0192042
TOGARAM2	TOG array regulator of axonemal microtubules 2	2.32274	0.000206672
TERB1	telomere repeat binding bouquet formation protein 1	2.32264	0.0178237
PTPRM	protein tyrosine phosphatase receptor type M	2.31955	0.02007
ATP8A2	ATPase phospholipid transporting 8A2	2.31819	0.00295344
LAMB3	laminin subunit beta 3	2.31812	2.87152e-05
EID3	EP300 interacting inhibitor of differentiation 3	2.31329	0.00950581
JPH2	junctophilin 2	2.31001	0.00468351
TREH	trehalase	2.31001	0.0185877
AVPR2	arginine vasopressin receptor 2	2.30531	0.00659713
GCGR	glucagon receptor	2.29935	0.00838855
GPR78	G protein-coupled receptor 78	2.29144	0.000350848
PCDH17	protocadherin 17	2.28923	0.014777
SMO	smoothened	2.2887	0.0390349
RSAD2	radical S-adenosyl methionine domain containing 2	2.28515	0.0167246
MGAT4EP	MGAT4 family member E	2.28438	0.000750555
SMIM6	small integral membrane protein 6	2.27579	0.00765567
CXCL2	C-X-C motif chemokine ligand 2	2.27457	0.000310533
GJA3	gap junction protein alpha 3	2.27165	0.0176323
FYB1	FYN binding protein 1	2.2676	0.00908596
KIAA1549L	KIAA1549 like	2.26278	0.0214114
CYP4F12	cytochrome P450 family 4 subfamily F member 12	2.26007	0.0228826
HOXD13	homeobox D13	2.2582	0.0410796
ACKR2	atypical chemokine receptor 2	2.25764	0.000118579
THBD	thrombomodulin	2.25652	1.85984e-05
ATP13A4	ATPase 13A4	2.25305	0.000314812
PZP	PZP alpha-2-macroglobulin like	2.25259	0.000627959
STXBP6	syntaxin binding protein 6	2.25215	0.0349694
FAM86KP	family with sequence similarity 86 member K	2.25167	0.0164842
BMP2	bone morphogenetic protein 2	2.24618	0.0417946
KLHDC7B	kelch domain containing 7B	2.24477	0.00484405
IZUMO1R	IZUMO1 receptor	2.24326	0.0491555
IFIT3	interferon induced protein with tetratricopeptide repeats 3	2.24245	0.006878
KRTAP4-1	keratin associated protein 4-1	2.2424	7.85975e-05
CRTAC1	cartilage acidic protein 1	2.23971	0.0330404
ABCA12	ATP binding cassette subfamily A member 12	2.23162	3.42393e-05
RASD1	ras related dexamethasone induced 1	2.23004	0.000456193
CYP2A7	cytochrome P450 family 2 subfamily A member 7	2.22882	0.00400418
TLL2	tolloid like 2	2.2231	0.025331
KLK5	kallikrein related peptidase 5	2.22268	9.77912e-05
H1-6	H1.6 linker histone	2.22104	0.0219499
TIMP3	TIMP metallopeptidase inhibitor 3	2.21655	9.36367e-07
PURPL	p53 upregulated regulator of p53 levels	2.21302	0.00972067
SLC37A2	solute carrier family 37 member 2	2.20193	0.00384459
MC4R	melanocortin 4 receptor	2.19688	0.00162588
TRAV29DV5	T cell receptor alpha variable 29/delta variable 5	2.19634	0.0330283
AARD	alanine and arginine rich domain containing protein	2.19575	0.00488877
SLC22A1	solute carrier family 22 member 1	2.19573	0.00416425
NWD2	NACHT and WD repeat domain containing 2	2.19568	0.00869463
DDX60	DExD/H-box helicase 60	2.1935	0.00710296
IL1RN	interleukin 1 receptor antagonist	2.1924	0.00123484
PRR29	proline rich 29	2.19089	0.0102961
BMERB1	bMERB domain containing 1	2.1903	0.024163
C4orf47	chromosome 4 open reading frame 47	2.18827	0.00488784
PLSCR2	phospholipid scramblase 2	2.18446	0.0379489
PRSS12	serine protease 12	2.18256	0.004878
CST6	cystatin E/M	2.17739	0.00430264
MFSD2B	major facilitator superfamily domain containing 2B	2.17706	0.00807087
ALOXE3	arachidonate lipoxygenase 3	2.17286	0.00288121
COL16A1	collagen type XVI alpha 1 chain	2.17196	0.0030843
VSIG2	V-set and immunoglobulin domain containing 2	2.16476	0.00172689
GLI2	GLI family zinc finger 2	2.16281	0.0260274
HNF4G	hepatocyte nuclear factor 4 gamma	2.16237	0.0140934
MAGEB6	MAGE family member B6	2.15969	0.0400572
ABCA4	ATP binding cassette subfamily A member 4	2.15968	0.0183601
PTHLH	parathyroid hormone like hormone	2.15957	0.0302519
C1orf116	chromosome 1 open reading frame 116	2.15843	0.00301951
LGR6	leucine rich repeat containing G protein-coupled receptor 6	2.15565	0.0141728
TNFAIP3	TNF alpha induced protein 3	2.15545	0.000182293
CEACAM6	CEA cell adhesion molecule 6	2.15023	7.30931e-05
ACTG2	actin gamma 2	2.14921	0.0334205
DLX5	distal-less homeobox 5	2.14641	0.0022711
RGS9	regulator of G protein signaling 9	2.14408	0.00726048
AKR1B10	aldo-keto reductase family 1 member B10	2.14341	0.0044657
SLC10A6	solute carrier family 10 member 6	2.14231	0.0075784
KRT4	keratin 4	2.13462	0.000625696
HRCT1	histidine rich carboxyl terminus 1	2.13107	0.0205371
BANK1	B cell scaffold protein with ankyrin repeats 1	2.12544	0.00321448
WDR64	WD repeat domain 64	2.12526	0.00622234
HLA-DQB1	major histocompatibility complex	2.12363	1.2822e-06
UPP1	uridine phosphorylase 1	2.12288	0.000987349
KCNH7	potassium voltage-gated channel subfamily H member 7	2.11971	0.0261768
NFASC	neurofascin	2.11907	0.0260943
CCDC60	coiled-coil domain containing 60	2.11842	0.0420246
C11orf96	chromosome 11 open reading frame 96	2.11542	0.0212105
ENTPD3	ectonucleoside triphosphate diphosphohydrolase 3	2.11356	0.00650838
ANGPTL2	angiopoietin like 2	2.11255	0.00769787
P2RY6	pyrimidinergic receptor P2Y6	2.11116	0.00399692
TMIE	transmembrane inner ear	2.1084	0.00758334
CASQ2	calsequestrin 2	2.10762	0.000266289
MAP3K19	mitogen-activated protein kinase kinase kinase 19	2.1071	0.0206675
ELN	elastin	2.10328	0.0279682
SERPINI1	serpin family I member 1	2.10311	0.00705894
SATB1	SATB homeobox 1	2.10167	0.0459911
DDR2	discoidin domain receptor tyrosine kinase 2	2.09861	0.00850708
SYN3	synapsin III	2.09722	0.0138701
SERPING1	serpin family G member 1	2.09435	0.0402914
MAGEC2	MAGE family member C2	2.09134	0.0341553
PTPRB	protein tyrosine phosphatase receptor type B	2.08536	0.0277463
OSBPL3	oxysterol binding protein like 3	2.08368	0.000336635
DEPP1	DEPP1 autophagy regulator	2.08272	0.00622373
RELB	RELB proto-oncogene	2.07925	0.00157102
HSPB8	heat shock protein family B (small) member 8	2.07461	3.85092e-06
VSTM2L	V-set and transmembrane domain containing 2 like	2.07426	0.00863584
BCHE	butyrylcholinesterase	2.07372	0.0444554
LRRC15	leucine rich repeat containing 15	2.07132	0.00367205
TRIM29	tripartite motif containing 29	2.07042	2.24873e-06
SYNPO2L	synaptopodin 2 like	2.07	0.037588
SCRIB	scribble planar cell polarity protein	2.06911	0.000435947
OAS2	2'-5'-oligoadenylate synthetase 2	2.06478	0.0176003
STK32A	serine/threonine kinase 32A	2.06236	0.0238327
ITGB6	integrin subunit beta 6	2.06119	0.000151627
ADGRG3	adhesion G protein-coupled receptor G3	2.06118	0.0437436
LOXL2	lysyl oxidase like 2	2.05979	1.94797e-05
SLC9A4	solute carrier family 9 member A4	2.05946	0.0011143
DSC1	desmocollin 1	2.05384	0.0077021
APOL6	apolipoprotein L6	2.05106	0.00283035
TMPRSS7	transmembrane serine protease 7	2.04826	0.00376451
RGCC	regulator of cell cycle	2.04812	0.00367821
C15orf48	chromosome 15 open reading frame 48	2.04185	0.00315809
NIBAN3	niban apoptosis regulator 3	2.04161	0.0305069
NABP1	nucleic acid binding protein 1	2.04115	0.0003079
RIPOR2	RHO family interacting cell polarization regulator 2	2.03306	0.0303937
FNDC7	fibronectin type III domain containing 7	2.02997	0.0102169
MAP1B	microtubule associated protein 1B	2.02904	3.51036e-05
ARMH4	armadillo like helical domain containing 4	2.0278	0.0248353
NAT16	N-acetyltransferase 16 (putative)	2.02578	0.0345612
DDX60L	DExD/H-box 60 like	2.02511	0.011404
LCAL1	lung cancer associated lncRNA 1	2.02224	0.0447299
FSCN3	fascin actin-bundling protein 3	2.02191	0.00665768
SYNPO	synaptopodin	2.01727	2.84556e-06
RGL1	ral guanine nucleotide dissociation stimulator like 1	2.01473	2.82378e-05
LYNX1	Ly6/neurotoxin 1	2.0134	0.000222616
ADAMTS7	ADAM metallopeptidase with thrombospondin type 1 motif 7	2.00724	3.30586e-06
TFPI	tissue factor pathway inhibitor	2.00264	0.00153161
AMER2	APC membrane recruitment protein 2	2.00188	0.00306258
LY6D	lymphocyte antigen 6 family member D	2.00113	0.0033274
ADGRF5	adhesion G protein-coupled receptor F5	2.00061	0.0260567
EGFLAM	EGF like	1.99948	0.0118863
COL3A1	collagen type III alpha 1 chain	1.99618	0.000279637
DPP4	dipeptidyl peptidase 4	1.99439	0.0144652
ZNF365	zinc finger protein 365	1.98996	0.00126999
LAMC2	laminin subunit gamma 2	1.98938	1.33149e-06
CCDC13	coiled-coil domain containing 13	1.98507	0.0145011
C3	complement C3	1.98462	0.000165618
GNAI1	G protein subunit alpha i1	1.98306	0.0244225
ATG9B	autophagy related 9B	1.97682	0.00543208
CTSE	cathepsin E	1.97494	0.0101442
PSCA	prostate stem cell antigen	1.97485	1.2363e-05
CLIC5	chloride intracellular channel 5	1.97482	0.0469569
PSG8	pregnancy specific beta-1-glycoprotein 8	1.97287	0.0164698
MGC32805	uncharacterized LOC153163	1.97278	0.0264471
CPA4	carboxypeptidase A4	1.97202	0.0362899
NOS2	nitric oxide synthase 2	1.96564	0.00698508
KMO	kynurenine 3-monooxygenase	1.96214	0.0010997
KAAG1	kidney associated antigen 1	1.96119	0.025744
MX2	MX dynamin like GTPase 2	1.95995	0.0118331
CD22	CD22 molecule	1.95661	0.01126
DUSP10	dual specificity phosphatase 10	1.95603	7.74632e-06
CLDN20	claudin 20	1.95573	0.0177598
ZG16	zymogen granule protein 16	1.95369	0.00376771
MESTIT1	MEST intronic transcript 1	1.95347	0.00599822
EFCAB8	EF-hand calcium binding domain 8	1.95238	0.0492309
IL1B	interleukin 1 beta	1.95036	0.00150005
THEMIS2	thymocyte selection associated family member 2	1.95007	0.011551
CXCR5	C-X-C motif chemokine receptor 5	1.94808	0.0153492
ICAM1	intercellular adhesion molecule 1	1.94443	9.05753e-05
DRD1	dopamine receptor D1	1.94428	0.0259527
TP53INP1	tumor protein p53 inducible nuclear protein 1	1.94295	9.88446e-05
CATSPER4	cation channel sperm associated 4	1.94193	0.00713113
L1CAM	L1 cell adhesion molecule	1.9396	1.50528e-05
RMRP	RNA component of mitochondrial RNA processing endoribonuclease	1.93759	0.00716914
CDKN2B	cyclin dependent kinase inhibitor 2B	1.93738	3.48368e-05
KLHL10	kelch like family member 10	1.93338	0.00826799
TP63	tumor protein p63	1.9323	0.0099508
CYP27A1	cytochrome P450 family 27 subfamily A member 1	1.92826	0.00994412
SHC4	SHC adaptor protein 4	1.92823	0.0215986
CD36	CD36 molecule	1.92822	0.00177089
ALDH2	aldehyde dehydrogenase 2 family member	1.92557	0.0144111
PADI4	peptidyl arginine deiminase 4	1.92546	0.0320237
THSD1	thrombospondin type 1 domain containing 1	1.92356	0.0270647
KIAA0513	KIAA0513	1.9213	1.5774e-05
PTPRQ	protein tyrosine phosphatase receptor type Q	1.91852	0.00609107
KRT86	keratin 86	1.91592	5.43164e-05
ADAD2	adenosine deaminase domain containing 2	1.91323	0.00319721
GHR	growth hormone receptor	1.9111	0.00286963
IFNL1	interferon lambda 1	1.90288	0.024256
SPP1	secreted phosphoprotein 1	1.89948	0.00154741
PTGER3	prostaglandin E receptor 3	1.8992	0.00995125
PLA2G2A	phospholipase A2 group IIA	1.89886	0.00777672
LAPTM5	lysosomal protein transmembrane 5	1.89737	0.0205191
CYP4F8	cytochrome P450 family 4 subfamily F member 8	1.89591	0.0406677
BCL2	BCL2 apoptosis regulator	1.89491	0.000599661
PTGES	prostaglandin E synthase	1.89231	4.6124e-05
TMEM45B	transmembrane protein 45B	1.89192	2.77303e-05
DAPK1	death associated protein kinase 1	1.8911	2.90929e-06
STPG4	sperm-tail PG-rich repeat containing 4	1.89036	0.0346555
TINAGL1	tubulointerstitial nephritis antigen like 1	1.88973	0.00187454
TMEM272	transmembrane protein 272	1.88638	0.0197301
TNFRSF10C	TNF receptor superfamily member 10c	1.88437	4.66637e-06
NRG2	neuregulin 2	1.88292	0.00973849
MAOA	monoamine oxidase A	1.88278	1.25608e-05
GJB5	gap junction protein beta 5	1.88194	0.0107702
H4C8	H4 clustered histone 8	1.88026	3.28405e-05
EFCAB10	EF-hand calcium binding domain 10	1.88004	0.0142868
TNFSF10	TNF superfamily member 10	1.87928	0.000398698
BAALC	BAALC binder of MAP3K1 and KLF4	1.87899	0.00720581
CCK	cholecystokinin	1.87764	0.0381404
CMAHP	cytidine monophospho-N-acetylneuraminic acid hydroxylase	1.87622	0.000692682
TFAMP1	transcription factor A	1.87099	0.018657
COL4A5	collagen type IV alpha 5 chain	1.86963	2.57017e-05
CCR1	C-C motif chemokine receptor 1	1.86746	0.00765372
TMEM45A	transmembrane protein 45A	1.86657	0.0123565
NCF2	neutrophil cytosolic factor 2	1.86642	0.000663814
CREG2	cellular repressor of E1A stimulated genes 2	1.86568	4.72292e-05
LOXL4	lysyl oxidase like 4	1.86557	0.00052079
KLK7	kallikrein related peptidase 7	1.86557	0.00809775
IL18	interleukin 18	1.86457	0.000439059
ACMSD	aminocarboxymuconate semialdehyde decarboxylase	1.86308	0.0335244
SYN2	synapsin II	1.86137	0.0226962
FRZB	frizzled related protein	1.86102	0.00474646
KU-MEL-3	uncharacterized LOC497048	1.86006	0.0415569
PLEKHG1	pleckstrin homology and RhoGEF domain containing G1	1.85603	0.000879026
KCNK2	potassium two pore domain channel subfamily K member 2	1.85432	0.00275097
ABCA10	ATP binding cassette subfamily A member 10	1.8542	0.014142
IGFL2	IGF like family member 2	1.85165	0.0229117
MATN3	matrilin 3	1.85042	3.89236e-05
ANKRD33B	ankyrin repeat domain 33B	1.8494	1.95958e-05
ASB5	ankyrin repeat and SOCS box containing 5	1.84341	0.0469579
TNIK	TRAF2 and NCK interacting kinase	1.84036	0.025366
TIAF1	TGFB1-induced anti-apoptotic factor 1	1.83946	0.0322669
TJP1	tight junction protein 1	1.834	0.000212867
HMGB1	high mobility group box 1	1.8332	2.09859e-06
DNER	delta/notch like EGF repeat containing	1.83254	0.00582617
RAB7B	RAB7B	1.82927	0.00271227
LMOD1	leiomodin 1	1.82759	0.000257693
TP53INP2	tumor protein p53 inducible nuclear protein 2	1.82604	0.000136632
IL12A	interleukin 12A	1.82509	0.00947166
RGPD6	RANBP2 like and GRIP domain containing 6	1.82269	0.0451545
CYTH4	cytohesin 4	1.82103	0.00013265
PAX3	paired box 3	1.8172	0.0197704
IFI6	interferon alpha inducible protein 6	1.81514	0.00550972
GCNT3	glucosaminyl (N-acetyl) transferase 3	1.81476	0.00835001
LRRC37A2	leucine rich repeat containing 37 member A2	1.81415	0.0116532
SPOCK2	SPARC (osteonectin)	1.81201	0.00154597
EPAS1	endothelial PAS domain protein 1	1.81196	1.152e-05
SPINK2	serine peptidase inhibitor Kazal type 2	1.81151	0.0149012
SLPI	secretory leukocyte peptidase inhibitor	1.80995	0.00157461
ACER2	alkaline ceramidase 2	1.80913	5.20337e-05
GADD45A	growth arrest and DNA damage inducible alpha	1.80322	9.9851e-05
TM4SF18	transmembrane 4 L six family member 18	1.80005	0.021325
SOX9	SRY-box transcription factor 9	1.79634	7.4792e-06
OPTN	optineurin	1.79508	1.66327e-05
IL15	interleukin 15	1.79162	0.0335032
EXTL1	exostosin like glycosyltransferase 1	1.79132	0.0112861
PEAR1	platelet endothelial aggregation receptor 1	1.79046	0.00372693
SLURP1	secreted LY6/PLAUR domain containing 1	1.78765	0.000109267
DNM3	dynamin 3	1.78473	0.0050868
RAPSN	receptor associated protein of the synapse	1.78353	0.0328236
COX7A1	cytochrome c oxidase subunit 7A1	1.78323	0.0474447
DIO3OS	DIO3 opposite strand upstream RNA	1.78207	0.0168147
GABRP	gamma-aminobutyric acid type A receptor subunit pi	1.77877	0.00406294
HAL	histidine ammonia-lyase	1.77551	0.0362733
IL32	interleukin 32	1.77483	0.0093505
MALL	mal	1.77251	0.000763519
CEMIP	cell migration inducing hyaluronidase 1	1.77248	3.04098e-05
OPN3	opsin 3	1.77166	1.38012e-05
CEACAM5	CEA cell adhesion molecule 5	1.77124	7.9502e-06
OAS1	2'-5'-oligoadenylate synthetase 1	1.7705	0.00424035
BTK	Bruton tyrosine kinase	1.77036	0.00109086
CHRM5	cholinergic receptor muscarinic 5	1.77001	0.0382307
GPBAR1	G protein-coupled bile acid receptor 1	1.76964	0.002665
VIL1	villin 1	1.76816	0.0236369
SOGA3	SOGA family member 3	1.76764	0.00610308
NBPF18P	NBPF member 18	1.76674	0.0275814
PPP2R2B	protein phosphatase 2 regulatory subunit Bbeta	1.76406	0.00475719
XG	Xg glycoprotein (Xg blood group)	1.76136	4.34312e-05
TGM2	transglutaminase 2	1.75728	0.000123607
CLCN4	chloride voltage-gated channel 4	1.75629	0.000157986
CLEC18B	C-type lectin domain family 18 member B	1.75351	0.0220345
ANGPT4	angiopoietin 4	1.75288	0.00964854
BST2	bone marrow stromal cell antigen 2	1.75256	0.0185709
FER1L6	fer-1 like family member 6	1.75236	0.00736302
PIFO	primary cilia formation	1.74599	0.00922423
NELL2	neural EGFL like 2	1.74494	0.0119739
DHRS2	dehydrogenase/reductase 2	1.74411	0.000430859
NRP2	neuropilin 2	1.74234	0.000371198
SYCE3	synaptonemal complex central element protein 3	1.74138	0.00239654
FXYD5	FXYD domain containing ion transport regulator 5	1.74129	0.00777942
MSLN	mesothelin	1.74077	0.035366
WLS	Wnt ligand secretion mediator	1.73953	0.000113142
IL1R2	interleukin 1 receptor type 2	1.73928	0.00195822
NPR1	natriuretic peptide receptor 1	1.73592	3.25769e-05
FGF18	fibroblast growth factor 18	1.7355	0.0158224
KRT7	keratin 7	1.73388	9.87789e-07
BEST1	bestrophin 1	1.73235	0.0212546
RGS16	regulator of G protein signaling 16	1.73004	3.49199e-05
FAM3D	FAM3 metabolism regulating signaling molecule D	1.72994	0.0492952
FOXJ1	forkhead box J1	1.72956	0.0402339
PICART1	p53 inducible cancer associated RNA transcript 1	1.72898	0.00490605
MUC3A	mucin 3A	1.72668	0.000441011
NUDT11	nudix hydrolase 11	1.72648	0.00164431
CD300C	CD300c molecule	1.72338	0.00140217
ZNF439	zinc finger protein 439	1.72325	0.0421977
SLC13A4	solute carrier family 13 member 4	1.72315	0.0260434
FHL2	four and a half LIM domains 2	1.72229	1.05793e-05
HMCN2	hemicentin 2	1.72206	0.00555451
KLHL30	kelch like family member 30	1.72151	0.0178356
CRYBG2	crystallin beta-gamma domain containing 2	1.72004	0.0023645
SLC16A5	solute carrier family 16 member 5	1.71919	0.0100515
TNFAIP2	TNF alpha induced protein 2	1.7158	4.08625e-05
TMPRSS6	transmembrane serine protease 6	1.71444	3.8958e-05
TLX2	T cell leukemia homeobox 2	1.71376	0.0250043
CCRL2	C-C motif chemokine receptor like 2	1.71215	0.0437061
MAPK12	mitogen-activated protein kinase 12	1.70911	0.000172318
INKA1	inka box actin regulator 1	1.70872	0.0260371
IGFBP3	insulin like growth factor binding protein 3	1.70706	9.20136e-05
ZNF488	zinc finger protein 488	1.70553	3.52597e-06
TCP10L	t-complex 10 like	1.70491	0.0101715
CMPK2	cytidine/uridine monophosphate kinase 2	1.70318	0.0265701
CCR3	C-C motif chemokine receptor 3	1.70118	0.0235979
C1QTNF6	C1q and TNF related 6	1.70078	8.42379e-05
IL16	interleukin 16	1.69997	0.000173245
UGT1A6	UDP glucuronosyltransferase family 1 member A6	1.6987	0.00354668
LGALS9	galectin 9	1.69744	0.00317925
KCNS2	potassium voltage-gated channel modifier subfamily S member 2	1.69516	0.0350152
COL5A1	collagen type V alpha 1 chain	1.69358	0.000122886
ANKRD1	ankyrin repeat domain 1	1.69158	2.25438e-05
BTN3A3	butyrophilin subfamily 3 member A3	1.68927	0.0129157
PLSCR4	phospholipid scramblase 4	1.68617	0.000778591
RNF175	ring finger protein 175	1.68533	0.0269828
MCAM	melanoma cell adhesion molecule	1.68317	0.0299987
SERPINE3	serpin family E member 3	1.67926	0.0187132
KCNG2	potassium voltage-gated channel modifier subfamily G member 2	1.67553	0.0234122
TMEM139	transmembrane protein 139	1.67343	0.000268561
MAP7D2	MAP7 domain containing 2	1.67303	0.0343904
NPPC	natriuretic peptide C	1.67254	0.00434039
TMEM74B	transmembrane protein 74B	1.67136	0.00377819
NATD1	N-acetyltransferase domain containing 1	1.67102	1.62731e-05
CRISP3	cysteine rich secretory protein 3	1.67026	0.00185421
APOBEC3H	apolipoprotein B mRNA editing enzyme catalytic subunit 3H	1.67021	0.000258325
GEM	GTP binding protein overexpressed in skeletal muscle	1.67019	0.00454363
DUOXA1	dual oxidase maturation factor 1	1.66952	0.0195138
F7	coagulation factor VII	1.66898	0.0353035
TMEM75	transmembrane protein 75	1.66795	0.00121181
GOLGA6L4	golgin A6 family like 4	1.66691	0.0124309
GLRA3	glycine receptor alpha 3	1.66661	0.000815928
C5orf60	chromosome 5 open reading frame 60	1.66529	0.0457971
MSRB3	methionine sulfoxide reductase B3	1.6634	0.0118124
RCAN1	regulator of calcineurin 1	1.66292	0.00135509
FAM20A	FAM20A golgi associated secretory pathway pseudokinase	1.66121	0.00334529
SP140	SP140 nuclear body protein	1.66013	0.0263575
TBX4	T-box transcription factor 4	1.65998	0.00160483
GDF7	growth differentiation factor 7	1.65909	0.0207453
CTAGE15	CTAGE family member 15	1.65227	0.00648577
VEGFA	vascular endothelial growth factor A	1.65085	2.87187e-05
LRRC6	leucine rich repeat containing 6	1.65006	0.00870305
TNFRSF11B	TNF receptor superfamily member 11b	1.64857	0.00233137
PLXNA4	plexin A4	1.64393	0.00294215
ITPR1	inositol 1	1.64156	0.000450413
TTR	transthyretin	1.63655	0.0021836
JSRP1	junctional sarcoplasmic reticulum protein 1	1.63584	0.00169733
DDX58	DExD/H-box helicase 58	1.63477	0.0108019
FBN2	fibrillin 2	1.63321	0.0325733
COL4A6	collagen type IV alpha 6 chain	1.63057	0.00269003
SLC26A4	solute carrier family 26 member 4	1.62832	0.0143525
GSG1L	GSG1 like	1.62783	0.00615156
GLP2R	glucagon like peptide 2 receptor	1.62737	0.00936109
SEMA5B	semaphorin 5B	1.62615	0.00939721
TRIM16	tripartite motif containing 16	1.62579	6.77276e-07
ADAMTS6	ADAM metallopeptidase with thrombospondin type 1 motif 6	1.62536	0.0134152
CEBPB	CCAAT enhancer binding protein beta	1.62314	7.52301e-05
GABBR2	gamma-aminobutyric acid type B receptor subunit 2	1.62253	0.00160883
GDF15	growth differentiation factor 15	1.62186	1.1872e-05
HHIPL2	HHIP like 2	1.62064	0.0064085
SLC7A13	solute carrier family 7 member 13	1.61812	0.027373
EFCAB12	EF-hand calcium binding domain 12	1.61381	0.0248795
AQP3	aquaporin 3 (Gill blood group)	1.61341	1.89743e-05
CYP27C1	cytochrome P450 family 27 subfamily C member 1	1.61288	0.018776
CCL2	C-C motif chemokine ligand 2	1.61	0.00801393
PDLIM1	PDZ and LIM domain 1	1.60739	7.38134e-06
TBC1D21	TBC1 domain family member 21	1.60721	9.89915e-05
SPOCK1	SPARC (osteonectin)	1.60518	0.000408536
FYN	FYN proto-oncogene	1.60506	0.000100802
ITGB3	integrin subunit beta 3	1.60463	0.00221396
PLXNA2	plexin A2	1.60405	0.00069138
CLDN11	claudin 11	1.60177	0.0137849
LIPG	lipase G	1.60031	0.00113239
PARM1	prostate androgen-regulated mucin-like protein 1	1.59977	0.0375119
LIF	LIF interleukin 6 family cytokine	1.59914	4.7384e-05
CYRIA	CYFIP related Rac1 interactor A	1.59869	8.33906e-05
KCP	kielin cysteine rich BMP regulator	1.59475	0.0172343
KIFC3	kinesin family member C3	1.59391	0.000740091
KLHL6	kelch like family member 6	1.59308	0.00702948
ITIH4	inter-alpha-trypsin inhibitor heavy chain 4	1.59261	0.0355176
SRPX	sushi repeat containing protein X-linked	1.58787	9.19537e-05
PGM2L1	phosphoglucomutase 2 like 1	1.58608	0.00057378
CASP4	caspase 4	1.58581	0.00321373
PDE6G	phosphodiesterase 6G	1.58434	0.00650148
ACE2	angiotensin I converting enzyme 2	1.58433	0.00499678
ALDH1L1	aldehyde dehydrogenase 1 family member L1	1.58206	0.0434451
ASB9	ankyrin repeat and SOCS box containing 9	1.57788	0.00040277
ABCC2	ATP binding cassette subfamily C member 2	1.57679	0.000667262
MAPK13	mitogen-activated protein kinase 13	1.57607	0.000171528
OASL	2'-5'-oligoadenylate synthetase like	1.57513	0.00672822
CGAS	cyclic GMP-AMP synthase	1.57507	1.27524e-05
CASC15	cancer susceptibility 15	1.57356	0.0325385
HLA-DRB6	major histocompatibility complex	1.57334	0.00645518
OXTR	oxytocin receptor	1.5721	0.00195749
SLC6A17	solute carrier family 6 member 17	1.57135	0.0383059
SPRY4	sprouty RTK signaling antagonist 4	1.57005	0.0105995
LRGUK	leucine rich repeats and guanylate kinase domain containing	1.56944	0.022835
TP53AIP1	tumor protein p53 regulated apoptosis inducing protein 1	1.56816	0.00355404
ENC1	ectodermal-neural cortex 1	1.56714	0.000128942
GJB4	gap junction protein beta 4	1.56623	0.00727843
STK31	serine/threonine kinase 31	1.56572	0.0218132
CNGB1	cyclic nucleotide gated channel subunit beta 1	1.56436	0.00415105
TRPM6	transient receptor potential cation channel subfamily M member 6	1.56291	0.0223618
MUCL1	mucin like 1	1.56278	4.05025e-05
HLA-DRB5	major histocompatibility complex	1.56061	0.000136372
CLIC3	chloride intracellular channel 3	1.55869	1.34168e-05
ADAM23	ADAM metallopeptidase domain 23	1.55777	0.0362396
ADGRE2	adhesion G protein-coupled receptor E2	1.55679	0.0196875
MAF	MAF bZIP transcription factor	1.55667	0.00731821
PGF	placental growth factor	1.55356	0.0188561
KLK6	kallikrein related peptidase 6	1.55124	0.000516344
ALDH3A1	aldehyde dehydrogenase 3 family member A1	1.55049	0.000577381
TMEM265	transmembrane protein 265	1.54915	4.20256e-05
DAB2	DAB adaptor protein 2	1.54895	0.037104
MYO1H	myosin IH	1.54775	0.0325596
ALS2CL	ALS2 C-terminal like	1.54647	9.53783e-05
C19orf18	chromosome 19 open reading frame 18	1.54494	0.0497435
NRP1	neuropilin 1	1.54402	2.55801e-05
SNPH	syntaphilin	1.54355	0.0105447
TMEM63C	transmembrane protein 63C	1.54109	0.000571032
RND1	Rho family GTPase 1	1.54013	3.29247e-05
ZNF626	zinc finger protein 626	1.53981	0.000716003
TNFRSF21	TNF receptor superfamily member 21	1.53947	3.73898e-06
PLAAT4	phospholipase A and acyltransferase 4	1.53825	0.00138818
ERP27	endoplasmic reticulum protein 27	1.53668	0.000303977
ZMAT3	zinc finger matrin-type 3	1.53558	0.000194925
KLK8	kallikrein related peptidase 8	1.53451	0.00115565
TNFSF4	TNF superfamily member 4	1.53336	0.0219739
FOSL1	FOS like 1	1.53264	0.00284223
RAB37	RAB37	1.52872	0.000769396
VSIG1	V-set and immunoglobulin domain containing 1	1.52081	0.0240526
CCDC187	coiled-coil domain containing 187	1.51812	0.0233618
PLCL2	phospholipase C like 2	1.517	0.0105401
AMTN	amelotin	1.51603	0.00322986
H2BC4	H2B clustered histone 4	1.51192	0.00260042
GRM2	glutamate metabotropic receptor 2	1.51185	0.0309243
TECTA	tectorin alpha	1.51133	0.038676
SMIM5	small integral membrane protein 5	1.50717	0.000126035
STING1	stimulator of interferon response cGAMP interactor 1	1.50702	0.000114074
SPNS2	sphingolipid transporter 2	1.50626	6.08869e-06
TNS4	tensin 4	1.50534	0.000232272
MVP	major vault protein	1.50398	9.01121e-06
KRT15	keratin 15	1.50364	1.92714e-05
NLRC5	NLR family CARD domain containing 5	1.50325	0.00234808
QPCT	glutaminyl-peptide cyclotransferase	1.50062	0.000463397
VWCE	von Willebrand factor C and EGF domains	1.50049	0.00665839
ZSCAN18	zinc finger and SCAN domain containing 18	1.50031	0.0411223
TNFRSF4	TNF receptor superfamily member 4	1.49995	0.00536672
KRT80	keratin 80	1.49965	9.64807e-06
CTSS	cathepsin S	1.4961	0.00284429
UBA7	ubiquitin like modifier activating enzyme 7	1.49557	0.00932578
CAPN8	calpain 8	1.49496	0.00111295
ABCA1	ATP binding cassette subfamily A member 1	1.49437	0.000400398
ADAM19	ADAM metallopeptidase domain 19	1.49433	0.0143171
LNCAROD	lncRNA activating regulator of DKK1	1.49321	0.000272095
CHAC1	ChaC glutathione specific gamma-glutamylcyclotransferase 1	1.49261	0.000987725
CDK5R2	cyclin dependent kinase 5 regulatory subunit 2	1.49226	0.0275348
CALHM3	calcium homeostasis modulator 3	1.48988	0.0464041
IQUB	IQ motif and ubiquitin domain containing	1.48576	0.0154862
SLC12A4	solute carrier family 12 member 4	1.48427	6.03207e-06
GPRC5A	G protein-coupled receptor class C group 5 member A	1.48101	2.46082e-05
CSF1	colony stimulating factor 1	1.48032	0.00672998
TMBIM1	transmembrane BAX inhibitor motif containing 1	1.47711	0.000144601
KRT83	keratin 83	1.4765	8.61843e-05
PATL2	PAT1 homolog 2	1.47208	0.00496134
MUC5AC	mucin 5AC	1.47158	0.000130653
ACTA2	actin alpha 2	1.47127	4.69638e-05
ARHGEF33	Rho guanine nucleotide exchange factor 33	1.4706	0.000279102
FAT4	FAT atypical cadherin 4	1.46976	0.00130862
RTL5	retrotransposon Gag like 5	1.46676	7.96688e-05
TNNT2	troponin T2	1.46611	0.0400132
CAPN2	calpain 2	1.46463	3.69296e-05
ISG15	ISG15 ubiquitin like modifier	1.46232	0.0127522
JAG1	jagged canonical Notch ligand 1	1.46194	2.69972e-06
CDC42EP3	CDC42 effector protein 3	1.46164	0.00194223
HEG1	heart development protein with EGF like domains 1	1.46109	0.000479412
EBF3	EBF transcription factor 3	1.46031	0.0363197
TMEM217	transmembrane protein 217	1.45995	0.0477583
DDO	D-aspartate oxidase	1.45823	0.0405591
PDE2A	phosphodiesterase 2A	1.45806	0.0340691
SDR16C5	short chain dehydrogenase/reductase family 16C member 5	1.4562	0.000192832
ARRDC4	arrestin domain containing 4	1.45589	0.000936148
PADI3	peptidyl arginine deiminase 3	1.45091	0.00213156
LIPH	lipase H	1.44243	0.000252162
ADIRF	adipogenesis regulatory factor	1.44162	2.76384e-05
GRHL3	grainyhead like transcription factor 3	1.44129	5.71678e-05
ACSM6	acyl-CoA synthetase medium chain family member 6	1.44119	0.00536213
S1PR3	sphingosine-1-phosphate receptor 3	1.44004	1.5431e-05
FREM1	FRAS1 related extracellular matrix 1	1.43895	0.0212402
IGFN1	immunoglobulin like and fibronectin type III domain containing 1	1.43738	0.0375908
IGFL4	IGF like family member 4	1.43699	0.00609034
HLA-DRB1	major histocompatibility complex	1.43621	0.000245056
TMEM240	transmembrane protein 240	1.43399	0.0192505
IL2RB	interleukin 2 receptor subunit beta	1.43377	0.0231563
SMIM10L2A	small integral membrane protein 10 like 2A	1.43369	6.73725e-05
PPP2R5B	protein phosphatase 2 regulatory subunit B'beta	1.43189	0.000187938
H3C4	H3 clustered histone 4	1.43097	0.000340136
RAB42	RAB42	1.43087	0.0496061
FLRT3	fibronectin leucine rich transmembrane protein 3	1.42883	4.51843e-05
HES2	hes family bHLH transcription factor 2	1.4279	0.000383695
FGD5	FYVE	1.42464	0.0208936
TRIM6	tripartite motif containing 6	1.42455	0.0121757
ANXA3	annexin A3	1.42369	1.32893e-05
RAET1G	retinoic acid early transcript 1G	1.4209	0.00122454
CYGB	cytoglobin	1.42022	0.00644021
JAM2	junctional adhesion molecule 2	1.4182	0.00674167
LGALS3BP	galectin 3 binding protein	1.41378	0.000690219
MMP9	matrix metallopeptidase 9	1.41133	0.000179196
FBXO32	F-box protein 32	1.40751	0.000145762
CLU	clusterin	1.40689	2.12626e-05
PARP10	poly(ADP-ribose) polymerase family member 10	1.40504	0.0151748
SAMD4A	sterile alpha motif domain containing 4A	1.40464	1.39569e-05
TP53	tumor protein p53	1.40448	0.000213443
LAMB1	laminin subunit beta 1	1.40359	0.0125759
CLIC2	chloride intracellular channel 2	1.40286	0.0493913
LRRC71	leucine rich repeat containing 71	1.40253	0.0445024
DDR1	discoidin domain receptor tyrosine kinase 1	1.40077	0.0239341
PAQR7	progestin and adipoQ receptor family member 7	1.40036	6.81437e-05
GDPD5	glycerophosphodiester phosphodiesterase domain containing 5	1.4003	0.00232645
HDAC9	histone deacetylase 9	1.39822	0.00476658
CCDC80	coiled-coil domain containing 80	1.39788	0.000796543
SAXO2	stabilizer of axonemal microtubules 2	1.39205	0.0197232
LGI2	leucine rich repeat LGI family member 2	1.39091	0.0131719
QPRT	quinolinate phosphoribosyltransferase	1.39023	0.000203374
BLACAT1	bladder cancer associated transcript 1	1.38892	0.00668595
AKNAD1	AKNA domain containing 1	1.38566	0.0053523
FLT1	fms related receptor tyrosine kinase 1	1.38329	0.0364924
PRELP	proline and arginine rich end leucine rich repeat protein	1.38294	0.0141208
IL1R1	interleukin 1 receptor type 1	1.3822	0.000587451
TIMP2	TIMP metallopeptidase inhibitor 2	1.37903	5.40935e-06
STEAP4	STEAP4 metalloreductase	1.37775	0.00110361
SALL4	spalt like transcription factor 4	1.37704	0.00313055
TMEM158	transmembrane protein 158	1.37312	0.020811
FAS	Fas cell surface death receptor	1.37296	0.000331329
PLK3	polo like kinase 3	1.37245	0.00129613
CR2	complement C3d receptor 2	1.372	0.0191464
RND3	Rho family GTPase 3	1.37133	0.000365041
CYP2E1	cytochrome P450 family 2 subfamily E member 1	1.3712	0.00918163
MYEOV	myeloma overexpressed	1.36971	0.000446597
ITPR1-DT	ITPR1 divergent transcript	1.36891	0.0332022
EGFR	epidermal growth factor receptor	1.36799	0.000500073
GBP2	guanylate binding protein 2	1.36797	5.37405e-05
ARMCX2	armadillo repeat containing X-linked 2	1.36733	0.000627797
SEMA3E	semaphorin 3E	1.36496	0.00489374
CTRC	chymotrypsin C	1.36438	0.028011
SLC47A2	solute carrier family 47 member 2	1.36332	0.0216337
SEMA5A	semaphorin 5A	1.36247	0.000422371
SEMA3A	semaphorin 3A	1.36072	0.0214418
HECW2	HECT	1.35757	2.10028e-05
MACC1	MET transcriptional regulator MACC1	1.35507	0.00200624
LRATD1	LRAT domain containing 1	1.35497	0.00249981
HBEGF	heparin binding EGF like growth factor	1.35208	0.00148345
EPSTI1	epithelial stromal interaction 1	1.34935	0.000860551
DBN1	drebrin 1	1.34927	9.09275e-05
HSPG2	heparan sulfate proteoglycan 2	1.34883	0.000158417
SYT15	synaptotagmin 15	1.34882	0.0267623
CRH	corticotropin releasing hormone	1.34795	0.0371848
COL14A1	collagen type XIV alpha 1 chain	1.34643	0.0185824
VEGFC	vascular endothelial growth factor C	1.34637	0.00386079
LMAN1L	lectin	1.34618	0.0176053
LYPD2	LY6/PLAUR domain containing 2	1.34615	0.00502948
ZMYND15	zinc finger MYND-type containing 15	1.34493	0.00858241
TUBB3	tubulin beta 3 class III	1.3449	0.000537131
KCNK3	potassium two pore domain channel subfamily K member 3	1.3435	0.0206067
MGLL	monoglyceride lipase	1.34336	0.000158749
CPNE4	copine 4	1.34207	0.0105946
CPA6	carboxypeptidase A6	1.34204	0.0103424
PGM5	phosphoglucomutase 5	1.34166	0.00573617
NHSL2	NHS like 2	1.34148	0.00664266
RUNX1T1	RUNX1 partner transcriptional co-repressor 1	1.3393	0.00449099
KRT5	keratin 5	1.33843	0.00603854
GABARAPL1	GABA type A receptor associated protein like 1	1.33719	0.00151086
GPR39	G protein-coupled receptor 39	1.32923	0.0078249
GBP3	guanylate binding protein 3	1.32806	0.0181556
TGFBR2	transforming growth factor beta receptor 2	1.32797	2.13569e-05
ANGPTL4	angiopoietin like 4	1.32763	0.00528441
PDE1A	phosphodiesterase 1A	1.32594	0.0129672
BTG2	BTG anti-proliferation factor 2	1.32251	7.29561e-05
STOM	stomatin	1.32143	4.59341e-05
PMEPA1	prostate transmembrane protein	1.31994	0.00019433
TGFBI	transforming growth factor beta induced	1.31956	6.57847e-07
PIK3IP1	phosphoinositide-3-kinase interacting protein 1	1.31945	0.000410214
MPZL2	myelin protein zero like 2	1.31559	0.000528814
CPEB4	cytoplasmic polyadenylation element binding protein 4	1.31538	0.000663429
FGD3	FYVE	1.31381	6.5633e-05
RIBC1	RIB43A domain with coiled-coils 1	1.31264	0.00162742
CCPG1	cell cycle progression 1	1.31129	0.0113215
CPS1	carbamoyl-phosphate synthase 1	1.31094	0.00763699
TIGD4	tigger transposable element derived 4	1.31076	0.0333414
COL4A3	collagen type IV alpha 3 chain	1.31043	0.00402136
WFDC21P	WAP four-disulfide core domain 21	1.30992	0.00420822
BPIFB1	BPI fold containing family B member 1	1.30513	0.00628681
APOE	apolipoprotein E	1.30409	0.0145982
WFDC13	WAP four-disulfide core domain 13	1.30384	0.0206061
GLT8D2	glycosyltransferase 8 domain containing 2	1.30346	0.035083
H2AC13	H2A clustered histone 13	1.3029	0.000408824
H2BC8	H2B clustered histone 8	1.30268	5.86662e-05
VIM	vimentin	1.30235	0.0254191
KCNH1	potassium voltage-gated channel subfamily H member 1	1.30228	0.0298292
TRIB2	tribbles pseudokinase 2	1.30191	0.00700043
CROT	carnitine O-octanoyltransferase	1.29771	0.000865498
PLAC8	placenta associated 8	1.29757	0.000877049
CD109	CD109 molecule	1.29667	0.00449931
EFHB	EF-hand domain family member B	1.29457	0.000596891
SERPINE1	serpin family E member 1	1.29376	0.0386405
HTR2C	5-hydroxytryptamine receptor 2C	1.29225	0.0301194
PLK2	polo like kinase 2	1.29216	3.56554e-05
SH2D3C	SH2 domain containing 3C	1.29189	0.0183573
CDH11	cadherin 11	1.28908	0.000365357
INPP5D	inositol polyphosphate-5-phosphatase D	1.28796	0.00904277
SLC13A3	solute carrier family 13 member 3	1.28742	0.00166905
H2AC18	H2A clustered histone 18	1.28638	0.0332419
B2M	beta-2-microglobulin	1.28489	0.000603802
PLD4	phospholipase D family member 4	1.28454	0.0156004
SH3TC2	SH3 domain and tetratricopeptide repeats 2	1.28381	5.30113e-05
UPK3B	uroplakin 3B	1.28152	0.000131025
LVRN	laeverin	1.2813	0.0134594
GM2A	GM2 ganglioside activator	1.28127	5.7769e-05
SMOX	spermine oxidase	1.27778	0.0204747
ZC3H12D	zinc finger CCCH-type containing 12D	1.27727	0.0155243
TENT5A	terminal nucleotidyltransferase 5A	1.2763	0.000196217
PSAP	prosaposin	1.27492	1.20518e-05
TGFB1	transforming growth factor beta 1	1.27489	0.000148728
BASP1	brain abundant membrane attached signal protein 1	1.27137	1.16847e-05
TBC1D8B	TBC1 domain family member 8B	1.27082	0.00901143
VPREB3	V-set pre-B cell surrogate light chain 3	1.27002	0.00919713
RASGEF1A	RasGEF domain family member 1A	1.26977	0.00026853
IFI30	IFI30 lysosomal thiol reductase	1.26841	8.69824e-05
CORO6	coronin 6	1.26836	0.0257359
HS6ST2	heparan sulfate 6-O-sulfotransferase 2	1.26755	0.00282657
SEMA7A	semaphorin 7A (John Milton Hagen blood group)	1.26597	0.000949944
C9orf47	chromosome 9 open reading frame 47	1.26481	0.0125469
CD163L1	CD163 molecule like 1	1.25944	0.0124965
EVX1	even-skipped homeobox 1	1.25935	0.03096
OLFML3	olfactomedin like 3	1.25891	0.000437467
TGFB3	transforming growth factor beta 3	1.25461	6.23198e-05
ABCG2	ATP binding cassette subfamily G member 2 (Junior blood group)	1.2546	0.00307051
SPATA18	spermatogenesis associated 18	1.2532	0.000584233
GPR158	G protein-coupled receptor 158	1.2523	0.0122974
CDH26	cadherin 26	1.25214	0.000223992
CFAP43	cilia and flagella associated protein 43	1.25004	0.00356725
NAP1L4	nucleosome assembly protein 1 like 4	1.24612	0.0345613
JCAD	junctional cadherin 5 associated	1.24595	1.66856e-05
DNAH5	dynein axonemal heavy chain 5	1.2459	0.0188394
SGCG	sarcoglycan gamma	1.24444	0.000232318
ATF3	activating transcription factor 3	1.24388	0.000459989
PNMA2	PNMA family member 2	1.24234	0.018329
BCAS1	brain enriched myelin associated protein 1	1.24105	0.000125374
STC1	stanniocalcin 1	1.2386	3.26415e-05
GCSAM	germinal center associated signaling and motility	1.23809	0.0209326
LY6H	lymphocyte antigen 6 family member H	1.2368	0.0487048
CCDC89	coiled-coil domain containing 89	1.23572	0.0159448
RNF144B	ring finger protein 144B	1.23494	0.000375403
TIGAR	TP53 induced glycolysis regulatory phosphatase	1.23479	9.26359e-05
CYP3A5	cytochrome P450 family 3 subfamily A member 5	1.23227	0.032467
BVES	blood vessel epicardial substance	1.2322	0.0467917
STAT3	signal transducer and activator of transcription 3	1.23218	9.02332e-05
MROH2A	maestro heat like repeat family member 2A	1.23114	0.00321393
CES3	carboxylesterase 3	1.23012	0.0179854
GSN	gelsolin	1.2296	1.59597e-05
SESN3	sestrin 3	1.22953	0.00553513
H3C13	H3 clustered histone 13	1.22897	0.0414559
H4C5	H4 clustered histone 5	1.22824	3.05792e-05
UCN	urocortin	1.22617	0.0137785
OSBPL6	oxysterol binding protein like 6	1.22562	0.0195872
ADCY5	adenylate cyclase 5	1.22522	3.93346e-05
TMEM178A	transmembrane protein 178A	1.22278	0.0437934
BNIP5	BCL2 interacting protein 5	1.22204	0.0336015
BDKRB2	bradykinin receptor B2	1.22199	0.00148441
PFKP-DT	PFKP divergent transcript	1.21815	0.00618321
KIAA1217	KIAA1217	1.21699	0.000144215
IFNGR2	interferon gamma receptor 2	1.21402	0.00323177
MAPK11	mitogen-activated protein kinase 11	1.21202	0.000236876
CALML6	calmodulin like 6	1.21162	0.0123796
MEGF11	multiple EGF like domains 11	1.21143	0.0049507
NHS	NHS actin remodeling regulator	1.21128	0.000870668
PARP14	poly(ADP-ribose) polymerase family member 14	1.2112	0.00524978
IL1A	interleukin 1 alpha	1.21002	0.00690886
C3orf20	chromosome 3 open reading frame 20	1.20933	0.0153028
CLDN9	claudin 9	1.20879	0.000345733
QSOX1	quiescin sulfhydryl oxidase 1	1.20774	7.78245e-05
STAT4	signal transducer and activator of transcription 4	1.20641	0.00202298
TNS3	tensin 3	1.20531	3.66179e-05
TRANK1	tetratricopeptide repeat and ankyrin repeat containing 1	1.20175	0.00443073
MYO1B	myosin IB	1.20166	0.000749003
IRF3	interferon regulatory factor 3	1.20015	0.000110184
BMP1	bone morphogenetic protein 1	1.19942	0.000236665
PARP12	poly(ADP-ribose) polymerase family member 12	1.19827	0.00295039
SPRY3	sprouty RTK signaling antagonist 3	1.19821	0.032532
SLC26A5	solute carrier family 26 member 5	1.19641	0.0115352
ST3GAL1	ST3 beta-galactoside alpha-2	1.19444	4.13135e-06
ITGB2	integrin subunit beta 2	1.19287	0.00260258
NFKB1	nuclear factor kappa B subunit 1	1.19215	4.32138e-05
CATSPER1	cation channel sperm associated 1	1.19153	0.00638346
ATM	ATM serine/threonine kinase	1.19146	0.00080563
SLC25A45	solute carrier family 25 member 45	1.1914	0.000799372
EMP1	epithelial membrane protein 1	1.19098	0.00113372
NFKB2	nuclear factor kappa B subunit 2	1.18987	6.1815e-05
MALRD1	MAM and LDL receptor class A domain containing 1	1.18868	0.0119401
VWA5A	von Willebrand factor A domain containing 5A	1.18854	0.0193633
PLA2G4F	phospholipase A2 group IVF	1.18711	0.00058349
PCDH19	protocadherin 19	1.18651	0.00492203
RBMS1	RNA binding motif single stranded interacting protein 1	1.18574	0.000253818
GULP1	GULP PTB domain containing engulfment adaptor 1	1.17813	0.0247734
PSAPL1	prosaposin like 1	1.17804	0.00868282
MGAT3	beta-1	1.17698	0.00545163
COLQ	collagen like tail subunit of asymmetric acetylcholinesterase	1.17689	0.0134032
MALAT1	metastasis associated lung adenocarcinoma transcript 1	1.17569	0.00291636
SERPINE2	serpin family E member 2	1.16984	0.00100871
CMYA5	cardiomyopathy associated 5	1.16972	0.00390176
DNAI4	dynein axonemal intermediate chain 4	1.16875	0.00602581
UNC13D	unc-13 homolog D	1.16832	0.00036357
GADD45G	growth arrest and DNA damage inducible gamma	1.16708	0.000431323
SHFL	shiftless antiviral inhibitor of ribosomal frameshifting	1.16659	0.00658546
TUBAL3	tubulin alpha like 3	1.16626	0.0119369
BOC	BOC cell adhesion associated	1.16504	0.0123347
IRF1	interferon regulatory factor 1	1.16268	0.000955303
ADAMTSL4	ADAMTS like 4	1.16115	0.00663913
RAD9B	RAD9 checkpoint clamp component B	1.1604	0.000498452
APOBEC3C	apolipoprotein B mRNA editing enzyme catalytic subunit 3C	1.16039	0.0444492
C1S	complement C1s	1.16025	0.00747055
EDN1	endothelin 1	1.15922	0.00328814
TMC7	transmembrane channel like 7	1.15918	0.000783957
MAPKAP1	MAPK associated protein 1	1.15682	0.000128431
CCNP	cyclin P	1.15662	0.00709934
CAPN13	calpain 13	1.15653	0.000101171
TRIM16L	tripartite motif containing 16 like	1.15628	1.89724e-06
SIAE	sialic acid acetylesterase	1.15566	2.39336e-05
LAMC1	laminin subunit gamma 1	1.15542	1.87628e-08
ERICH5	glutamate rich 5	1.15511	0.0255996
BBC3	BCL2 binding component 3	1.15437	0.000124038
FAM155A	family with sequence similarity 155 member A	1.15425	0.00473576
PARP8	poly(ADP-ribose) polymerase family member 8	1.15373	0.000187068
IL22RA1	interleukin 22 receptor subunit alpha 1	1.15293	0.0407603
SNCG	synuclein gamma	1.15207	0.000613405
FSTL3	follistatin like 3	1.15192	0.000413431
A2ML1	alpha-2-macroglobulin like 1	1.15136	0.00109041
FAM71F2	family with sequence similarity 71 member F2	1.15109	0.0172347
CALML5	calmodulin like 5	1.15072	7.0969e-05
CEMIP2	cell migration inducing hyaluronidase 2	1.14997	6.45554e-06
DNAAF1	dynein axonemal assembly factor 1	1.14954	0.0147732
SP110	SP110 nuclear body protein	1.1485	0.00154183
DNAH11	dynein axonemal heavy chain 11	1.14806	0.0068188
HPDL	4-hydroxyphenylpyruvate dioxygenase like	1.14442	0.000151833
ATP2B4	ATPase plasma membrane Ca2+ transporting 4	1.14367	5.13867e-08
LMCD1	LIM and cysteine rich domains 1	1.14283	1.48645e-05
KCNK15	potassium two pore domain channel subfamily K member 15	1.14252	0.000145438
TUBA4A	tubulin alpha 4a	1.14248	0.00101286
OTULINL	OTU deubiquitinase with linear linkage specificity like	1.14239	0.00165516
CDKN2D	cyclin dependent kinase inhibitor 2D	1.14207	2.83469e-05
UBE2L6	ubiquitin conjugating enzyme E2 L6	1.14145	0.0160981
ZNFX1	zinc finger NFX1-type containing 1	1.13994	0.000276759
FRMPD2	FERM and PDZ domain containing 2	1.13824	0.0224618
KYNU	kynureninase	1.13808	0.000134187
NOCT	nocturnin	1.138	0.000248019
CYB5R1	cytochrome b5 reductase 1	1.13795	4.10735e-05
FN1	fibronectin 1	1.13794	2.11133e-05
C1QTNF2	C1q and TNF related 2	1.1375	0.00509618
RPPH1	ribonuclease P RNA component H1	1.13642	0.0263008
TLR2	toll like receptor 2	1.12893	0.000497348
SLC39A5	solute carrier family 39 member 5	1.12809	0.0489109
KLHDC7A	kelch domain containing 7A	1.12806	0.00286438
STAT6	signal transducer and activator of transcription 6	1.12686	0.0032912
CHPF	chondroitin polymerizing factor	1.12614	4.42566e-05
ADORA1	adenosine A1 receptor	1.12599	0.00126286
SLC31A2	solute carrier family 31 member 2	1.1257	1.07752e-05
SLC38A7	solute carrier family 38 member 7	1.12489	4.44019e-05
TRIM21	tripartite motif containing 21	1.12416	0.00201147
STX11	syntaxin 11	1.12078	0.000960707
PARP9	poly(ADP-ribose) polymerase family member 9	1.11842	0.00826154
HOXB2	homeobox B2	1.11809	0.0364132
PRKG1	protein kinase cGMP-dependent 1	1.11794	0.0275624
PLEKHG4B	pleckstrin homology and RhoGEF domain containing G4B	1.11621	0.00150925
FOXO3	forkhead box O3	1.11603	0.00195187
APLP1	amyloid beta precursor like protein 1	1.1141	0.0163122
F2R	coagulation factor II thrombin receptor	1.11159	0.000404629
STAT2	signal transducer and activator of transcription 2	1.10983	0.000351497
COTL1	coactosin like F-actin binding protein 1	1.10804	4.19115e-05
CTSL	cathepsin L	1.10774	1.64794e-05
WNT11	Wnt family member 11	1.10709	0.0011329
STAT1	signal transducer and activator of transcription 1	1.10674	0.0128989
RAB6B	RAB6B	1.1056	0.000810044
EDA2R	ectodysplasin A2 receptor	1.10489	5.97681e-05
TBK1	TANK binding kinase 1	1.10308	2.5675e-05
DGKA	diacylglycerol kinase alpha	1.10288	0.000480681
EDN2	endothelin 2	1.10285	0.00071236
GSTA4	glutathione S-transferase alpha 4	1.10215	0.045387
CCDC83	coiled-coil domain containing 83	1.10147	0.00120707
MBNL2	muscleblind like splicing regulator 2	1.10135	0.004421
CD59	CD59 molecule (CD59 blood group)	1.10054	1.07319e-05
ALDH3B1	aldehyde dehydrogenase 3 family member B1	1.09996	0.000189453
EGF	epidermal growth factor	1.09931	0.0208635
CACNG8	calcium voltage-gated channel auxiliary subunit gamma 8	1.09761	0.00959398
IDS	iduronate 2-sulfatase	1.09748	3.87873e-05
DRICH1	aspartate rich 1	1.09633	0.0372293
RAB27B	RAB27B	1.09603	0.0129426
ADA	adenosine deaminase	1.09597	0.00043774
ARSA	arylsulfatase A	1.09566	0.000789948
FOLR1	folate receptor alpha	1.09358	0.00455082
GPR155	G protein-coupled receptor 155	1.09294	0.00490702
DHX58	DExH-box helicase 58	1.09294	0.018044
AGAP11	ArfGAP with GTPase domain	1.09243	0.0097054
RUBCNL	rubicon like autophagy enhancer	1.09228	8.71552e-05
RRAD	RRAD	1.09205	0.0485921
GADD45B	growth arrest and DNA damage inducible beta	1.09094	9.38504e-05
LRP1	LDL receptor related protein 1	1.09021	0.00319952
GASK1B	golgi associated kinase 1B	1.09012	0.00257157
PXDN	peroxidasin	1.08988	6.52561e-06
NYNRIN	NYN domain and retroviral integrase containing	1.08877	0.00166929
TIMP1	TIMP metallopeptidase inhibitor 1	1.08797	0.00026796
RAD9A	RAD9 checkpoint clamp component A	1.08598	0.000409391
CAPN9	calpain 9	1.08401	0.000416758
SRGAP3	SLIT-ROBO Rho GTPase activating protein 3	1.08119	0.0496932
LIMCH1	LIM and calponin homology domains 1	1.07951	0.00469131
NIBAN1	niban apoptosis regulator 1	1.07849	0.00129989
DDIT4	DNA damage inducible transcript 4	1.07788	3.04343e-05
LARP6	La ribonucleoprotein 6	1.07787	0.0136285
ZBTB18	zinc finger and BTB domain containing 18	1.07764	0.00543134
ZNF264	zinc finger protein 264	1.07136	0.000363053
RGS22	regulator of G protein signaling 22	1.07106	0.014177
LIN7A	lin-7 homolog A	1.06919	0.00315711
AP3B2	adaptor related protein complex 3 subunit beta 2	1.06897	0.0226947
ARHGEF37	Rho guanine nucleotide exchange factor 37	1.06867	0.000441217
SOWAHB	sosondowah ankyrin repeat domain family member B	1.0684	0.00719949
GRIK5	glutamate ionotropic receptor kainate type subunit 5	1.06613	0.0167675
FUT3	fucosyltransferase 3 (Lewis blood group)	1.06499	0.0397202
TPM2	tropomyosin 2	1.06387	0.00276614
SPRY1	sprouty RTK signaling antagonist 1	1.06003	0.0168332
TOM1L2	target of myb1 like 2 membrane trafficking protein	1.05909	0.000139906
GSEC	G-quadruplex forming sequence containing lncRNA	1.05669	0.0164717
BLNK	B cell linker	1.05664	0.0187134
ZNF462	zinc finger protein 462	1.05626	0.00072133
PLXND1	plexin D1	1.05569	6.73805e-05
MYH7B	myosin heavy chain 7B	1.05348	0.03806
SAT1	spermidine/spermine N1-acetyltransferase 1	1.05128	0.000358407
LYST	lysosomal trafficking regulator	1.05127	0.002834
RGS11	regulator of G protein signaling 11	1.05117	0.0122354
GCNT1	glucosaminyl (N-acetyl) transferase 1	1.05066	0.000195611
ANKRD29	ankyrin repeat domain 29	1.04953	0.000140025
IER5	immediate early response 5	1.04823	1.5749e-05
MAPKAPK2	MAPK activated protein kinase 2	1.04537	0.000138462
MAGI2	membrane associated guanylate kinase	1.04522	0.00582831
SNORC	secondary ossification center associated regulator of chondrocyte maturation	1.04397	0.0407496
ANKRD34B	ankyrin repeat domain 34B	1.04392	0.0163289
S100A10	S100 calcium binding protein A10	1.04238	4.46315e-06
TYMP	thymidine phosphorylase	1.04046	0.0152393
BRD4	bromodomain containing 4	1.04018	0.000220065
AIFM3	apoptosis inducing factor mitochondria associated 3	1.03812	0.0177646
LYPD1	LY6/PLAUR domain containing 1	1.03654	0.000160799
PPEF1	protein phosphatase with EF-hand domain 1	1.03487	1.09435e-05
TRIM71	tripartite motif containing 71	1.03472	0.00269141
KPNA7	karyopherin subunit alpha 7	1.03424	0.00505354
AHNAK2	AHNAK nucleoprotein 2	1.03402	0.00695273
TUBA1A	tubulin alpha 1a	1.03273	0.0006573
AUTS2	activator of transcription and developmental regulator AUTS2	1.03107	0.0204552
CDKL5	cyclin dependent kinase like 5	1.02956	0.0187272
CD74	CD74 molecule	1.02742	0.0345446
OAS3	2'-5'-oligoadenylate synthetase 3	1.02651	0.0227628
ABCC3	ATP binding cassette subfamily C member 3	1.0256	5.26976e-05
LOXL1	lysyl oxidase like 1	1.02416	3.17472e-05
KCNK12	potassium two pore domain channel subfamily K member 12	1.0238	0.00180366
ETV5	ETS variant transcription factor 5	1.02369	0.00243159
SPTLC3	serine palmitoyltransferase long chain base subunit 3	1.02188	0.00202278
PABPN1L	PABPN1 like	1.02126	0.00163132
ARHGAP31	Rho GTPase activating protein 31	1.01901	0.00905125
TSKU	tsukushi	1.01852	3.14134e-05
RABAC1	Rab acceptor 1	1.01827	2.43326e-05
TSPAN1	tetraspanin 1	1.01635	1.86078e-05
TUFT1	tuftelin 1	1.01564	8.40395e-05
FNDC3B	fibronectin type III domain containing 3B	1.01535	0.000311425
SLC51A	solute carrier family 51 subunit alpha	1.01239	0.0275937
APOL2	apolipoprotein L2	1.01221	0.00124877
SLC44A5	solute carrier family 44 member 5	1.01183	0.0173869
TGFB2	transforming growth factor beta 2	1.01145	0.00474331
SLC45A1	solute carrier family 45 member 1	1.0092	0.0489367
STON2	stonin 2	1.009	0.00068065
MTOR	mechanistic target of rapamycin kinase	1.00786	0.000127822
COL12A1	collagen type XII alpha 1 chain	1.00779	0.00324047
DLX2	distal-less homeobox 2	1.00775	0.0490205
TPK1	thiamin pyrophosphokinase 1	1.00736	0.00377764
BEX4	brain expressed X-linked 4	1.00699	6.13979e-05
LTBP2	latent transforming growth factor beta binding protein 2	1.00687	0.00361459
NCCRP1	NCCRP1	1.006	0.0119969
SCUBE3	signal peptide	1.00587	0.0183366
CCL26	C-C motif chemokine ligand 26	1.00573	0.0019578
RAP2B	RAP2B	1.00448	0.000199403
LMO7	LIM domain 7	1.004	0.000626763
KCNU1	potassium calcium-activated channel subfamily U member 1	1.00296	0.0464202
KRT9	keratin 9	1.00079	0.0453843
ENPP5	ectonucleotide pyrophosphatase/phosphodiesterase family member 5	1.0005	0.0354141
CDC25A	cell division cycle 25A	-1.00192	0.00016022
PC	pyruvate carboxylase	-1.00223	0.000736473
H2BC17	H2B clustered histone 17	-1.00597	0.0450141
H2AC20	H2A clustered histone 20	-1.0064	0.00558365
TIFA	TRAF interacting protein with forkhead associated domain	-1.00686	0.00214632
CXCL12	C-X-C motif chemokine ligand 12	-1.0073	0.000250338
SPDEF	SAM pointed domain containing ETS transcription factor	-1.01017	0.000825417
TRIP13	thyroid hormone receptor interactor 13	-1.01116	9.51345e-06
CDK2	cyclin dependent kinase 2	-1.01224	8.42569e-05
NCAPH2	non-SMC condensin II complex subunit H2	-1.01245	0.00403013
TIMELESS	timeless circadian regulator	-1.01402	0.000391283
ECT2	epithelial cell transforming 2	-1.01591	0.0208997
TUBB4A	tubulin beta 4A class IVa	-1.01761	0.0307677
RNFT2	ring finger protein	-1.02028	0.000205311
H1-0	H1.0 linker histone	-1.02113	4.55776e-05
PHGDH	phosphoglycerate dehydrogenase	-1.02283	0.00290059
ORC6	origin recognition complex subunit 6	-1.02359	0.000531278
PCDHGB3	protocadherin gamma subfamily B	-1.02528	0.00520249
SSRP1	structure specific recognition protein 1	-1.0255	0.000117206
JADE1	jade family PHD finger 1	-1.02568	0.000166075
CHAF1B	chromatin assembly factor 1 subunit B	-1.02725	0.00106998
ATP6V1G1	ATPase H+ transporting V1 subunit G1	-1.02751	2.96343e-06
H2AZ1	H2A.Z variant histone 1	-1.02872	1.70383e-05
CENPO	centromere protein O	-1.02947	0.000149086
CCDC77	coiled-coil domain containing 77	-1.02969	0.000673249
FANCE	FA complementation group E	-1.02996	0.000155735
TFR2	transferrin receptor 2	-1.03049	0.00394411
CDC6	cell division cycle 6	-1.03051	0.00127559
APOBR	apolipoprotein B receptor	-1.03318	0.0462465
ALDH6A1	aldehyde dehydrogenase 6 family member A1	-1.03319	0.000272399
CLN3	CLN3 lysosomal/endosomal transmembrane protein	-1.03333	0.00157965
NASP	nuclear autoantigenic sperm protein	-1.03335	3.45538e-06
KIF22	kinesin family member 22	-1.03448	0.00104204
OLMALINC	oligodendrocyte maturation-associated long intergenic non-coding RNA	-1.03453	0.00155938
NCAPD3	non-SMC condensin II complex subunit D3	-1.03588	2.39868e-05
SIRT2	sirtuin 2	-1.03673	0.000424612
CENPK	centromere protein K	-1.0375	0.0376151
RFC3	replication factor C subunit 3	-1.03976	0.00745033
CHAF1A	chromatin assembly factor 1 subunit A	-1.03996	0.00199046
HAUS4	HAUS augmin like complex subunit 4	-1.04052	0.000134791
AXIN2	axin 2	-1.04083	1.53374e-05
C5orf34	chromosome 5 open reading frame 34	-1.04372	0.0266049
UBE2S	ubiquitin conjugating enzyme E2 S	-1.04372	0.0021486
DNAJB13	DnaJ heat shock protein family (Hsp40) member B13	-1.04469	0.028711
CKMT1A	creatine kinase	-1.04639	0.0137413
MCM4	minichromosome maintenance complex component 4	-1.04702	1.33167e-05
DCLRE1A	DNA cross-link repair 1A	-1.04715	0.00376454
POLQ	DNA polymerase theta	-1.0473	0.0055062
H2BC11	H2B clustered histone 11	-1.04798	0.00855225
C1orf162	chromosome 1 open reading frame 162	-1.05108	0.00785052
POLE	DNA polymerase epsilon	-1.05212	0.00120254
GCHFR	GTP cyclohydrolase I feedback regulator	-1.05324	0.00338616
CBX5	chromobox 5	-1.05367	0.0015232
ETV2	ETS variant transcription factor 2	-1.05584	0.000229201
FEN1	flap structure-specific endonuclease 1	-1.0559	7.00876e-05
PKN3	protein kinase N3	-1.05638	0.000359008
AGR3	anterior gradient 3	-1.0586	0.02918
SEMA6A	semaphorin 6A	-1.05889	0.00224343
NFATC4	nuclear factor of activated T cells 4	-1.05939	0.0180329
ACBD7	acyl-CoA binding domain containing 7	-1.05999	0.00243964
CA2	carbonic anhydrase 2	-1.06005	9.02484e-05
CENPQ	centromere protein Q	-1.06038	0.0401946
CCDC18	coiled-coil domain containing 18	-1.0637	0.0387546
MDM2	MDM2 proto-oncogene	-1.0646	0.0149947
FANCC	FA complementation group C	-1.06584	1.18094e-05
TRAV27	T cell receptor alpha variable 27	-1.0674	0.00829619
KIF18A	kinesin family member 18A	-1.06821	0.0200893
CABCOCO1	ciliary associated calcium binding coiled-coil 1	-1.06866	0.00713542
ASRGL1	asparaginase and isoaspartyl peptidase 1	-1.06947	7.68312e-05
DHRS13	dehydrogenase/reductase 13	-1.06948	2.37602e-06
RIPPLY3	ripply transcriptional repressor 3	-1.0698	0.0014015
TVP23A	trans-golgi network vesicle protein 23 homolog A	-1.06999	0.0076649
ABCA17P	ATP binding cassette subfamily A member 17	-1.07044	0.000549421
C18orf54	chromosome 18 open reading frame 54	-1.07061	0.0139955
TEDC2	tubulin epsilon and delta complex 2	-1.07071	0.0122058
TFAP4	transcription factor AP-4	-1.07219	0.000215711
DHTKD1	dehydrogenase E1 and transketolase domain containing 1	-1.07343	4.80891e-06
TCF20	transcription factor 20	-1.07394	0.00680695
KIF23	kinesin family member 23	-1.07467	0.00109282
ZNF511	zinc finger protein 511	-1.07503	0.00091525
FBXO24	F-box protein 24	-1.07522	0.0289283
CYB5R2	cytochrome b5 reductase 2	-1.07577	0.0303032
FANCG	FA complementation group G	-1.07779	0.00201491
TEN1-CDK3	TEN1-CDK3 readthrough (NMD candidate)	-1.07832	0.0400661
EZH2	enhancer of zeste 2 polycomb repressive complex 2 subunit	-1.0784	6.64817e-05
HMOX1	heme oxygenase 1	-1.08042	6.36825e-06
FANCB	FA complementation group B	-1.08704	0.0442862
TBC1D10C	TBC1 domain family member 10C	-1.08811	0.00162753
MCM8	minichromosome maintenance 8 homologous recombination repair factor	-1.08855	0.00148715
BRIP1	BRCA1 interacting protein C-terminal helicase 1	-1.08913	0.0182105
MT1F	metallothionein 1F	-1.08986	0.0449657
IMPA2	inositol monophosphatase 2	-1.09341	1.85743e-06
HSPA12B	heat shock protein family A (Hsp70) member 12B	-1.09358	0.0105558
LAMP2	lysosomal associated membrane protein 2	-1.09383	0.000288573
LAPTM4A	lysosomal protein transmembrane 4 alpha	-1.09442	0.000226042
TAF5	TATA-box binding protein associated factor 5	-1.09478	0.00917556
ERN2	endoplasmic reticulum to nucleus signaling 2	-1.0953	0.0218789
CSRP2	cysteine and glycine rich protein 2	-1.09592	0.00501513
ZNF367	zinc finger protein 367	-1.09625	0.016599
SUV39H1	suppressor of variegation 3-9 homolog 1	-1.09708	0.000606803
LAMP1	lysosomal associated membrane protein 1	-1.09709	2.41438e-05
CNGB3	cyclic nucleotide gated channel subunit beta 3	-1.09767	0.0244539
NES	nestin	-1.09823	3.46658e-05
HOXC9	homeobox C9	-1.09824	0.00394886
RNASEH2A	ribonuclease H2 subunit A	-1.09848	0.00119551
SYTL4	synaptotagmin like 4	-1.09908	5.81594e-06
HAUS1	HAUS augmin like complex subunit 1	-1.09909	0.000117497
CALML4	calmodulin like 4	-1.09938	5.73595e-05
TEX30	testis expressed 30	-1.09977	0.00574959
DNA2	DNA replication helicase/nuclease 2	-1.10097	0.0089655
MTFR2	mitochondrial fission regulator 2	-1.10222	0.00231461
GINS1	GINS complex subunit 1	-1.10433	0.000199435
MMS22L	MMS22 like	-1.10451	0.00525229
MPHOSPH9	M-phase phosphoprotein 9	-1.1051	0.00766037
NSD2	nuclear receptor binding SET domain protein 2	-1.10583	0.000191132
EXOSC8	exosome component 8	-1.10609	0.000159845
TTK	TTK protein kinase	-1.10722	0.0271899
DEPDC1B	DEP domain containing 1B	-1.10747	0.00147481
MAP2K6	mitogen-activated protein kinase kinase 6	-1.11056	0.00425662
DNAJC9	DnaJ heat shock protein family (Hsp40) member C9	-1.11127	2.14816e-06
ATP6V0E1	ATPase H+ transporting V0 subunit e1	-1.11365	4.89571e-05
RECQL4	RecQ like helicase 4	-1.11531	0.000551194
APAF1	apoptotic peptidase activating factor 1	-1.11538	0.00777239
SOX6	SRY-box transcription factor 6	-1.11569	0.0460307
DKKL1	dickkopf like acrosomal protein 1	-1.11723	0.0109389
E2F7	E2F transcription factor 7	-1.1192	0.00122069
LIN9	lin-9 DREAM MuvB core complex component	-1.12236	0.00454289
MNS1	meiosis specific nuclear structural 1	-1.12258	0.043083
RACGAP1	Rac GTPase activating protein 1	-1.1243	0.000115899
STIL	STIL centriolar assembly protein	-1.12436	0.000228651
TOX3	TOX high mobility group box family member 3	-1.12437	0.0138865
POLA2	DNA polymerase alpha 2	-1.12473	0.000100457
SCGB2B2	secretoglobin family 2B member 2	-1.12489	0.0461244
MATK	megakaryocyte-associated tyrosine kinase	-1.12538	0.00169573
TRPV4	transient receptor potential cation channel subfamily V member 4	-1.12589	0.000397515
CCDC74B	coiled-coil domain containing 74B	-1.12798	0.00168266
SIRT1	sirtuin 1	-1.12872	0.0315315
RBL1	RB transcriptional corepressor like 1	-1.12899	0.00330509
TMPO	thymopoietin	-1.12946	0.017751
DUT	deoxyuridine triphosphatase	-1.13188	0.000122038
CENPN	centromere protein N	-1.13448	0.000177549
SLC1A2	solute carrier family 1 member 2	-1.13518	0.00528486
H1-10	H1.10 linker histone	-1.1356	0.000738895
CCDC28B	coiled-coil domain containing 28B	-1.13588	0.0241395
MCM3	minichromosome maintenance complex component 3	-1.1387	0.000109088
DTYMK	deoxythymidylate kinase	-1.13936	0.000384493
TOP2A	DNA topoisomerase II alpha	-1.14033	0.0138388
HASPIN	histone H3 associated protein kinase	-1.14105	0.00129216
HPS3	HPS3 biogenesis of lysosomal organelles complex 2 subunit 1	-1.14208	0.000810171
CHEK2	checkpoint kinase 2	-1.14301	1.41517e-06
RMI2	RecQ mediated genome instability 2	-1.14326	0.00163144
PRELID3A	PRELI domain containing 3A	-1.14393	0.00250743
CEP152	centrosomal protein 152	-1.14686	0.00311683
CIP2A	cellular inhibitor of PP2A	-1.14738	0.00675654
CDC7	cell division cycle 7	-1.14793	0.00294456
EME1	essential meiotic structure-specific endonuclease 1	-1.14984	0.00037139
PGR	progesterone receptor	-1.15051	0.00030734
HMMR	hyaluronan mediated motility receptor	-1.15453	0.0253712
NUP62CL	nucleoporin 62 C-terminal like	-1.16309	0.00174868
EMILIN1	elastin microfibril interfacer 1	-1.1663	0.041743
CDKN3	cyclin dependent kinase inhibitor 3	-1.16827	5.88612e-05
TRIM3	tripartite motif containing 3	-1.16841	0.00179965
DOK1	docking protein 1	-1.16899	0.000277209
CEP55	centrosomal protein 55	-1.1722	0.0113532
PROCA1	protein interacting with cyclin A1	-1.17238	0.0150228
CENPJ	centromere protein J	-1.17268	0.00141504
ACSL4	acyl-CoA synthetase long chain family member 4	-1.17618	0.014701
CHEK1	checkpoint kinase 1	-1.17652	0.000497696
KCNJ11	potassium inwardly rectifying channel subfamily J member 11	-1.17758	0.000292723
CENPA	centromere protein A	-1.17822	0.00308866
CNTLN	centlein	-1.17937	0.00889188
XRCC2	X-ray repair cross complementing 2	-1.17968	0.00163825
ANP32E	acidic nuclear phosphoprotein 32 family member E	-1.17978	0.00837976
SLC4A10	solute carrier family 4 member 10	-1.17988	0.0002836
MAMLD1	mastermind like domain containing 1	-1.18243	0.0105929
LRRFIP2	LRR binding FLII interacting protein 2	-1.18288	0.000178341
IL27RA	interleukin 27 receptor subunit alpha	-1.183	0.00272607
MTHFD1	methylenetetrahydrofolate dehydrogenase	-1.18486	1.99685e-05
ATP6V1D	ATPase H+ transporting V1 subunit D	-1.18523	0.000268575
BUB1	BUB1 mitotic checkpoint serine/threonine kinase	-1.1878	0.000554619
DBF4B	DBF4 zinc finger B	-1.18893	8.66494e-05
REXO5	RNA exonuclease 5	-1.18999	0.000168915
PCDHGB2	protocadherin gamma subfamily B	-1.19019	0.000447156
EXO1	exonuclease 1	-1.19258	0.00158052
MYADML2	myeloid associated differentiation marker like 2	-1.19262	0.012683
ESR2	estrogen receptor 2	-1.19268	0.0144961
ZNF519	zinc finger protein 519	-1.1948	0.0019418
CKS1B	CDC28 protein kinase regulatory subunit 1B	-1.1964	0.000407934
BRME1	break repair meiotic recombinase recruitment factor 1	-1.19641	0.00945243
WNK4	WNK lysine deficient protein kinase 4	-1.19684	0.00171197
FAM72A	family with sequence similarity 72 member A	-1.19703	0.00194436
MYB	MYB proto-oncogene	-1.19708	0.000172271
MYBL2	MYB proto-oncogene like 2	-1.19752	0.000809408
LOH12CR2	loss of heterozygosity on chromosome 12	-1.19842	0.0299048
CFAP46	cilia and flagella associated protein 46	-1.19899	0.0380226
TIPIN	TIMELESS interacting protein	-1.19929	0.00325579
KLK14	kallikrein related peptidase 14	-1.19976	0.029496
DPYSL5	dihydropyrimidinase like 5	-1.19996	0.000921508
P3H3	prolyl 3-hydroxylase 3	-1.20181	0.00206314
FAM111B	family with sequence similarity 111 member B	-1.2021	0.030599
ERCC6L	ERCC excision repair 6 like	-1.2028	0.000107859
ATAD2	ATPase family AAA domain containing 2	-1.20304	0.00852869
CEP128	centrosomal protein 128	-1.20379	0.000784985
KHK	ketohexokinase	-1.20475	0.0134821
DSCC1	DNA replication and sister chromatid cohesion 1	-1.20646	0.014902
TACC3	transforming acidic coiled-coil containing protein 3	-1.20718	0.000493724
MCM6	minichromosome maintenance complex component 6	-1.20982	7.24123e-05
MAP4K1	mitogen-activated protein kinase kinase kinase kinase 1	-1.21335	0.00241209
CNTRL	centriolin	-1.21413	0.000277911
GNG4	G protein subunit gamma 4	-1.21542	0.00672623
MXD3	MAX dimerization protein 3	-1.21551	9.7798e-05
FANCD2	FA complementation group D2	-1.21559	0.000275266
MFSD13A	major facilitator superfamily domain containing 13A	-1.21599	0.0032803
POC1A	POC1 centriolar protein A	-1.21805	0.000534716
POLD1	DNA polymerase delta 1	-1.21892	0.000767861
FAM83D	family with sequence similarity 83 member D	-1.22135	8.62047e-05
LAG3	lymphocyte activating 3	-1.22178	0.0160893
CHN1	chimerin 1	-1.22313	0.00046242
IL11	interleukin 11	-1.22396	0.00784546
KIF18B	kinesin family member 18B	-1.22527	0.000393224
KNTC1	kinetochore associated 1	-1.22548	0.00419308
ONECUT1	one cut homeobox 1	-1.22826	0.0266597
BRCA1	BRCA1 DNA repair associated	-1.22858	0.00270371
CHST8	carbohydrate sulfotransferase 8	-1.22866	0.00429444
RASGRP4	RAS guanyl releasing protein 4	-1.23322	0.0446883
DDX12P	DEAD/H-box helicase 12	-1.2336	0.00074599
DEPDC1	DEP domain containing 1	-1.23434	0.0267371
ECHDC3	enoyl-CoA hydratase domain containing 3	-1.23512	0.00780876
KNSTRN	kinetochore localized astrin (SPAG5) binding protein	-1.23618	0.00100971
SGO1	shugoshin 1	-1.23656	0.0351591
AFDN-DT	AFDN divergent transcript	-1.23751	0.0102625
E2F1	E2F transcription factor 1	-1.23779	0.000377468
FANCA	FA complementation group A	-1.23875	0.000363943
ATP6V0A2	ATPase H+ transporting V0 subunit a2	-1.23952	0.000612443
ZWINT	ZW10 interacting kinetochore protein	-1.23953	1.16107e-06
TPX2	TPX2 microtubule nucleation factor	-1.24104	2.06069e-05
SRARP	steroid receptor associated and regulated protein	-1.24123	0.0139323
RFC4	replication factor C subunit 4	-1.24158	0.000470372
MT2A	metallothionein 2A	-1.24194	0.00211536
UBE2T	ubiquitin conjugating enzyme E2 T	-1.24253	1.60104e-05
E2F2	E2F transcription factor 2	-1.24409	0.000103764
TK1	thymidine kinase 1	-1.24472	0.00019412
CDT1	chromatin licensing and DNA replication factor 1	-1.25007	0.000293546
PRR11	proline rich 11	-1.25012	2.52324e-05
CREB3L1	cAMP responsive element binding protein 3 like 1	-1.25043	0.014005
RFC2	replication factor C subunit 2	-1.2514	0.000312665
FABP5	fatty acid binding protein 5	-1.2518	0.00194313
BCYRN1	brain cytoplasmic RNA 1	-1.25343	0.0156659
CYP4F29P	cytochrome P450 family 4 subfamily F member 29	-1.25596	0.0406752
DDIAS	DNA damage induced apoptosis suppressor	-1.25665	0.016614
FANCI	FA complementation group I	-1.25925	0.00115961
NCAPG2	non-SMC condensin II complex subunit G2	-1.2593	0.000242794
MND1	meiotic nuclear divisions 1	-1.25942	0.00796913
NFE2L2	nuclear factor	-1.25981	0.00243988
DNAAF3	dynein axonemal assembly factor 3	-1.26391	0.00766753
SMC4	structural maintenance of chromosomes 4	-1.26769	0.0225179
PSMC3IP	PSMC3 interacting protein	-1.26781	0.00355917
ATP6V1B2	ATPase H+ transporting V1 subunit B2	-1.26848	0.000141195
ACSBG2	acyl-CoA synthetase bubblegum family member 2	-1.27046	0.011265
LRTM2	leucine rich repeats and transmembrane domains 2	-1.27144	0.00334429
RERG	RAS like estrogen regulated growth inhibitor	-1.27147	2.59886e-06
HOXD9	homeobox D9	-1.27481	0.0490473
LCN12	lipocalin 12	-1.27594	0.026466
ARHGAP11A	Rho GTPase activating protein 11A	-1.2777	0.00730947
ZGRF1	zinc finger GRF-type containing 1	-1.27826	0.0144359
LOXL3	lysyl oxidase like 3	-1.27885	0.00416013
PCLAF	PCNA clamp associated factor	-1.27898	0.000369314
SLC17A7	solute carrier family 17 member 7	-1.28001	0.0244328
RADIL	Rap associating with DIL domain	-1.28034	0.00960808
GAS2L3	growth arrest specific 2 like 3	-1.28186	0.00415852
CCNB2	cyclin B2	-1.28488	9.12906e-07
SPDL1	spindle apparatus coiled-coil protein 1	-1.28498	0.00242871
SAPCD2	suppressor APC domain containing 2	-1.28548	0.000533152
ZNF695	zinc finger protein 695	-1.28807	0.0266124
CENPI	centromere protein I	-1.28866	0.00828298
ATAD5	ATPase family AAA domain containing 5	-1.29017	0.0199359
LRRC7	leucine rich repeat containing 7	-1.29178	0.0010458
ATP6V0C	ATPase H+ transporting V0 subunit c	-1.29428	0.000243558
DBF4	DBF4 zinc finger	-1.29713	0.0175848
TUBB8	tubulin beta 8 class VIII	-1.30156	0.00160876
OTP	orthopedia homeobox	-1.30352	0.0338943
PLIN5	perilipin 5	-1.30931	0.00736676
TICRR	TOPBP1 interacting checkpoint and replication regulator	-1.31027	4.16933e-05
AKAP12	A-kinase anchoring protein 12	-1.31102	2.05393e-05
ATP6AP2	ATPase H+ transporting accessory protein 2	-1.31555	0.00319641
RRM2	ribonucleotide reductase regulatory subunit M2	-1.31622	0.00019179
BAX	BCL2 associated X	-1.31784	0.000516363
FAM72B	family with sequence similarity 72 member B	-1.31787	0.000213191
ADGRG5	adhesion G protein-coupled receptor G5	-1.318	0.0020205
CENPW	centromere protein W	-1.31945	0.000305515
CFAP20DC	CFAP20 domain containing	-1.32137	0.000308705
UHRF1	ubiquitin like with PHD and ring finger domains 1	-1.32226	0.000195378
MELK	maternal embryonic leucine zipper kinase	-1.32267	0.000159681
POTEF	POTE ankyrin domain family member F	-1.3247	0.0023636
CENPE	centromere protein E	-1.32515	0.0482925
CDK4	cyclin dependent kinase 4	-1.32769	0.000276225
GTSE1	G2 and S-phase expressed 1	-1.32908	6.59142e-06
SYNDIG1	synapse differentiation inducing 1	-1.3303	0.00313045
FBXO17	F-box protein 17	-1.33372	0.00246555
CCDC74A	coiled-coil domain containing 74A	-1.33467	0.000219388
GK	glycerol kinase	-1.33551	0.0020833
C5	complement C5	-1.33689	0.0033929
CENPH	centromere protein H	-1.33758	0.0014364
H2BC13	H2B clustered histone 13	-1.34159	0.0280136
NUDT1	nudix hydrolase 1	-1.34304	0.00105621
POLE2	DNA polymerase epsilon 2	-1.34575	0.000434042
NFKBID	NFKB inhibitor delta	-1.34626	0.00729265
RAD51	RAD51 recombinase	-1.34649	0.000100725
DTL	denticleless E3 ubiquitin protein ligase homolog	-1.34723	0.00175925
NCAPG	non-SMC condensin I complex subunit G	-1.34762	0.00707305
MAD2L1	mitotic arrest deficient 2 like 1	-1.34785	0.00759613
FAM72D	family with sequence similarity 72 member D	-1.35361	0.0201051
MCM7	minichromosome maintenance complex component 7	-1.35515	0.000560675
CYS1	cystin 1	-1.35589	0.0484063
GRPR	gastrin releasing peptide receptor	-1.36012	0.00774116
ATP6V0A1	ATPase H+ transporting V0 subunit a1	-1.36192	4.48022e-06
CENPU	centromere protein U	-1.36443	0.0163085
TRAIP	TRAF interacting protein	-1.36451	0.000755062
NCAPH	non-SMC condensin I complex subunit H	-1.36559	6.81443e-07
NTN3	netrin 3	-1.36573	0.047196
RIBC2	RIB43A domain with coiled-coils 2	-1.36594	0.0002192
NEK2	NIMA related kinase 2	-1.36625	0.00457994
C21orf58	chromosome 21 open reading frame 58	-1.36717	0.000541553
HPS4	HPS4 biogenesis of lysosomal organelles complex 3 subunit 2	-1.36814	5.46199e-05
SGK1	serum/glucocorticoid regulated kinase 1	-1.37261	0.000684396
ATP6V1B1	ATPase H+ transporting V1 subunit B1	-1.37284	0.00486956
SKP2	S-phase kinase associated protein 2	-1.37293	0.000454292
WDR62	WD repeat domain 62	-1.37877	0.00147577
CIT	citron rho-interacting serine/threonine kinase	-1.37895	2.88269e-05
KIF26A	kinesin family member 26A	-1.38211	0.00170662
PIK3R5	phosphoinositide-3-kinase regulatory subunit 5	-1.38347	0.00423031
KIF20A	kinesin family member 20A	-1.38705	0.000127873
KIF4A	kinesin family member 4A	-1.38874	2.46863e-05
RAMP3	receptor activity modifying protein 3	-1.3903	0.00298108
IZUMO1	izumo sperm-egg fusion 1	-1.3911	0.0179183
BOLA2	bolA family member 2	-1.39143	0.00360628
ASF1B	anti-silencing function 1B histone chaperone	-1.39151	0.000184214
CDCA7L	cell division cycle associated 7 like	-1.39165	2.69464e-05
CENPF	centromere protein F	-1.39537	0.00314136
CDC20	cell division cycle 20	-1.39753	0.00052263
PKMYT1	protein kinase	-1.39997	0.00089422
CDCA8	cell division cycle associated 8	-1.40176	6.09436e-05
TMSB15A	thymosin beta 15A	-1.40251	0.0243866
BIRC5	baculoviral IAP repeat containing 5	-1.40318	0.000102437
NUSAP1	nucleolar and spindle associated protein 1	-1.40385	0.000117762
MCM10	minichromosome maintenance 10 replication initiation factor	-1.40394	0.000139753
C2CD4C	C2 calcium dependent domain containing 4C	-1.40595	0.000275574
PLK4	polo like kinase 4	-1.40842	0.00774407
NEFH	neurofilament heavy	-1.40966	0.0339164
SKA3	spindle and kinetochore associated complex subunit 3	-1.4112	0.00127653
LRG1	leucine rich alpha-2-glycoprotein 1	-1.41412	0.00412206
HAR1A	highly accelerated region 1A	-1.41432	0.0148187
ASPDH	aspartate dehydrogenase domain containing	-1.41706	0.00392572
STMN1	stathmin 1	-1.41713	0.000516367
ZNF732	zinc finger protein 732	-1.41915	0.00288174
PIANP	PILR alpha associated neural protein	-1.42066	0.0321337
KNL1	kinetochore scaffold 1	-1.42185	0.0214427
CKAP2L	cytoskeleton associated protein 2 like	-1.42523	0.000125986
PMS2P7	PMS1 homolog 2	-1.42583	0.0289698
FLT4	fms related receptor tyrosine kinase 4	-1.42711	0.025619
CRAT	carnitine O-acetyltransferase	-1.43282	0.0017173
MCM5	minichromosome maintenance complex component 5	-1.43361	3.36702e-05
ANG	angiogenin	-1.43661	0.00296787
DLGAP5	DLG associated protein 5	-1.43864	0.00558924
KIF14	kinesin family member 14	-1.43886	0.0171006
NDC80	NDC80 kinetochore complex component	-1.44129	0.0052679
DEFB131B	defensin beta 131B	-1.4472	0.0433933
CDCA5	cell division cycle associated 5	-1.45004	0.000120575
RAD51AP1	RAD51 associated protein 1	-1.45123	0.0138925
TBC1D31	TBC1 domain family member 31	-1.4559	0.000229958
ASPM	assembly factor for spindle microtubules	-1.45724	0.023467
IL10RB-DT	IL10RB divergent transcript	-1.45752	0.0492772
TRIM46	tripartite motif containing 46	-1.45783	0.00213556
KCNJ4	potassium inwardly rectifying channel subfamily J member 4	-1.45962	0.0338774
HOXD8	homeobox D8	-1.46097	0.000507402
CHIA	chitinase acidic	-1.46135	0.0256952
RMST	rhabdomyosarcoma 2 associated transcript	-1.46506	0.00355908
SIM1	SIM bHLH transcription factor 1	-1.46541	0.0163559
STARD8	StAR related lipid transfer domain containing 8	-1.46815	0.00295487
HOXC4	homeobox C4	-1.47662	0.00249643
CA4	carbonic anhydrase 4	-1.47662	0.00852092
NEIL3	nei like DNA glycosylase 3	-1.47803	0.00227098
CCNA2	cyclin A2	-1.47857	0.00399072
CREB3L4	cAMP responsive element binding protein 3 like 4	-1.47928	0.000221352
SYCE2	synaptonemal complex central element protein 2	-1.47935	0.00222363
SMC2	structural maintenance of chromosomes 2	-1.48195	0.00805004
PSRC1	proline and serine rich coiled-coil 1	-1.48229	0.000894534
PRIM1	DNA primase subunit 1	-1.48555	0.00188906
ASTL	astacin like metalloendopeptidase	-1.49036	0.014724
ABCC9	ATP binding cassette subfamily C member 9	-1.49277	0.0124447
FOXM1	forkhead box M1	-1.49368	5.05348e-05
PRC1	protein regulator of cytokinesis 1	-1.49516	6.12698e-06
BUB1B	BUB1 mitotic checkpoint serine/threonine kinase B	-1.49949	0.00224982
GINS2	GINS complex subunit 2	-1.5015	2.78158e-05
KCNQ1	potassium voltage-gated channel subfamily Q member 1	-1.50296	0.0340779
OIP5	Opa interacting protein 5	-1.50297	3.9381e-05
JAM3	junctional adhesion molecule 3	-1.5036	0.0177615
PLK1	polo like kinase 1	-1.50459	0.000290292
NPIPA8	nuclear pore complex interacting protein family member A8	-1.50596	0.000304223
GRIK3	glutamate ionotropic receptor kainate type subunit 3	-1.50923	0.0461393
CENPM	centromere protein M	-1.50926	0.00107361
KCNAB3	potassium voltage-gated channel subfamily A regulatory beta subunit 3	-1.51122	0.0133887
SPAG5	sperm associated antigen 5	-1.51815	0.000369806
PHETA2	PH domain containing endocytic trafficking adaptor 2	-1.52344	0.0292385
ROR2	receptor tyrosine kinase like orphan receptor 2	-1.52596	0.037417
TLCD3B	TLC domain containing 3B	-1.53307	0.0147506
ATP6V1F	ATPase H+ transporting V1 subunit F	-1.53387	0.000416528
GPR19	G protein-coupled receptor 19	-1.5354	0.0055831
BLM	BLM RecQ like helicase	-1.53975	0.00530269
KIF2C	kinesin family member 2C	-1.5412	7.25904e-06
KCNJ12	potassium inwardly rectifying channel subfamily J member 12	-1.54268	0.0136149
PTTG1	PTTG1 regulator of sister chromatid separation	-1.54517	0.000120093
SPC24	SPC24 component of NDC80 kinetochore complex	-1.54719	0.000326386
CDC45	cell division cycle 45	-1.54771	1.43368e-05
ARHGAP33	Rho GTPase activating protein 33	-1.54804	0.00168637
HESX1	HESX homeobox 1	-1.54864	0.0100786
GNG3	G protein subunit gamma 3	-1.55136	0.00465569
UGT2B17	UDP glucuronosyltransferase family 2 member B17	-1.563	0.017348
TH	tyrosine hydroxylase	-1.56707	0.00207726
NUF2	NUF2 component of NDC80 kinetochore complex	-1.56767	0.00594961
SPARCL1	SPARC like 1	-1.57065	0.0110711
RAD54L	RAD54 like	-1.57276	0.000557617
HEY2	hes related family bHLH transcription factor with YRPW motif 2	-1.57286	0.000190066
DMC1	DNA meiotic recombinase 1	-1.57385	0.00309726
MCM2	minichromosome maintenance complex component 2	-1.57611	8.90243e-05
FBXO43	F-box protein 43	-1.5762	0.0256533
KIF11	kinesin family member 11	-1.57813	0.00836746
NMU	neuromedin U	-1.57851	0.0291393
MRPL45	mitochondrial ribosomal protein L45	-1.58023	0.0346493
LMNB1	lamin B1	-1.5829	3.41862e-05
ITGB3BP	integrin subunit beta 3 binding protein	-1.58412	0.0131857
HAR1B	highly accelerated region 1B	-1.58481	2.07231e-05
ATP6V1H	ATPase H+ transporting V1 subunit H	-1.58582	0.000173796
AURKB	aurora kinase B	-1.58828	0.000685876
MEIG1	meiosis/spermiogenesis associated 1	-1.59053	0.00991966
CCNB1	cyclin B1	-1.59462	3.99419e-05
BMPER	BMP binding endothelial regulator	-1.59979	0.000260949
ESPL1	extra spindle pole bodies like 1	-1.60012	0.000614296
GNG13	G protein subunit gamma 13	-1.60589	0.0109654
TROAP	trophinin associated protein	-1.60692	0.000641729
RBL2	RB transcriptional corepressor like 2	-1.60756	0.00125255
NFATC3	nuclear factor of activated T cells 3	-1.61087	4.80986e-05
KIF15	kinesin family member 15	-1.61124	0.000678547
IL34	interleukin 34	-1.61779	0.00892917
IL4I1	interleukin 4 induced 1	-1.62066	0.0333228
KEAP1	kelch like ECH associated protein 1	-1.62644	0.000372545
PBK	PDZ binding kinase	-1.62826	0.000937444
CDCA3	cell division cycle associated 3	-1.63406	0.00046957
KLRB1	killer cell lectin like receptor B1	-1.65544	0.00646553
CDCA7	cell division cycle associated 7	-1.65549	0.00012067
ITGA2B	integrin subunit alpha 2b	-1.65623	0.00741055
IL17B	interleukin 17B	-1.6592	0.00296002
PABPC1L2A	poly(A) binding protein cytoplasmic 1 like 2A	-1.66509	0.00114326
EPHX4	epoxide hydrolase 4	-1.67297	0.00342814
GNB3	G protein subunit beta 3	-1.67602	0.0029532
EMSLR	E2F1 mRNA stabilizing lncRNA	-1.68071	0.00454902
ORC1	origin recognition complex subunit 1	-1.6912	0.000118867
E2F8	E2F transcription factor 8	-1.70146	1.12639e-05
RB1-DT	RB1 divergent transcript	-1.70663	0.0230895
COLCA2	colorectal cancer associated 2	-1.70721	0.0228041
SLC16A11	solute carrier family 16 member 11	-1.71056	0.0218714
SMARCA1	SWI/SNF related	-1.71409	0.00167585
PIMREG	PICALM interacting mitotic regulator	-1.71613	0.00222381
TH2LCRR	T helper type 2 locus control region associated RNA	-1.72072	0.00862416
YBX2	Y-box binding protein 2	-1.72099	0.00101335
AKAP17A	A-kinase anchoring protein 17A	-1.72858	0.00751697
NFATC1	nuclear factor of activated T cells 1	-1.73191	0.000813446
PHF19	PHD finger protein 19	-1.73212	2.93133e-05
NANOS3	nanos C2HC-type zinc finger 3	-1.73674	0.0083049
NTNG1	netrin G1	-1.73984	0.00219878
HMGB2	high mobility group box 2	-1.74356	1.04302e-05
GAB3	GRB2 associated binding protein 3	-1.74465	0.0496663
P2RX5	purinergic receptor P2X 5	-1.74617	0.0136279
ATP6V0A4	ATPase H+ transporting V0 subunit a4	-1.75138	0.00824319
GPR68	G protein-coupled receptor 68	-1.7534	0.001075
SEC14L5	SEC14 like lipid binding 5	-1.75603	0.01255
GNG7	G protein subunit gamma 7	-1.77342	0.00913258
CDKN2C	cyclin dependent kinase inhibitor 2C	-1.7774	2.00886e-05
NCMAP	non-compact myelin associated protein	-1.78303	0.0154093
CA8	carbonic anhydrase 8	-1.78425	0.000395925
ACRV1	acrosomal vesicle protein 1	-1.79076	0.00255232
CA9	carbonic anhydrase 9	-1.79645	0.0100939
HOXA7	homeobox A7	-1.79808	0.0205449
WDR76	WD repeat domain 76	-1.80086	1.8237e-05
TNFAIP8L1	TNF alpha induced protein 8 like 1	-1.80152	0.000744257
LRRC70	leucine rich repeat containing 70	-1.81497	0.00219937
PNLIPRP1	pancreatic lipase related protein 1	-1.81631	0.0391708
PIF1	PIF1 5'-to-3' DNA helicase	-1.84266	0.0029072
NELFE	negative elongation factor complex member E	-1.849	0.0127292
FAM3B	FAM3 metabolism regulating signaling molecule B	-1.87065	0.0263391
DMBX1	diencephalon/mesencephalon homeobox 1	-1.87244	0.0194844
CDC25C	cell division cycle 25C	-1.8911	0.00072467
TRPM5	transient receptor potential cation channel subfamily M member 5	-1.8951	0.0038652
ZAR1L	zygote arrest 1 like	-1.89801	0.0309487
BRDT	bromodomain testis associated	-1.92384	0.0167661
HBA1	hemoglobin subunit alpha 1	-1.94281	0.0022994
PPP1R1A	protein phosphatase 1 regulatory inhibitor subunit 1A	-1.99874	0.0192407
SKOR1	SKI family transcriptional corepressor 1	-2.00065	0.00106742
TSPAN18	tetraspanin 18	-2.00328	0.00064203
MKI67	marker of proliferation Ki-67	-2.00386	2.75203e-05
ACKR4	atypical chemokine receptor 4	-2.02069	0.0431113
DNAJA3	DnaJ heat shock protein family (Hsp40) member A3	-2.02854	0.00988975
CSNK2B	casein kinase 2 beta	-2.04054	0.0377047
STAR	steroidogenic acute regulatory protein	-2.04055	0.0302452
TSPAN11	tetraspanin 11	-2.0497	0.0219819
BRINP2	BMP/retinoic acid inducible neural specific 2	-2.06162	0.000269271
FCGR2B	Fc fragment of IgG receptor IIb	-2.06166	0.0164637
NMRAL1	NmrA like redox sensor 1	-2.08516	0.0339507
CATSPERE	catsper channel auxiliary subunit epsilon	-2.09879	0.00458638
NKD2	NKD inhibitor of WNT signaling pathway 2	-2.11909	0.000695972
GNG14	G protein subunit gamma 14	-2.16571	0.00126553
RNH1	ribonuclease/angiogenin inhibitor 1	-2.17417	0.0205248
TERT	telomerase reverse transcriptase	-2.18534	0.0367397
NR5A2	nuclear receptor subfamily 5 group A member 2	-2.21129	0.000411103
LEAP2	liver enriched antimicrobial peptide 2	-2.23241	0.0221991
FOXN1	forkhead box N1	-2.23758	0.0247152
ATP6V0E2	ATPase H+ transporting V0 subunit e2	-2.23978	8.71713e-06
METTL7A	methyltransferase like 7A	-2.289	0.00119415
NLRP6	NLR family pyrin domain containing 6	-2.29064	0.0067598
CEACAM16	CEA cell adhesion molecule 16	-2.31726	0.0127478
AQP5	aquaporin 5	-2.36567	0.02463
PABPC4L	poly(A) binding protein cytoplasmic 4 like	-2.37553	0.0150473
BRINP3	BMP/retinoic acid inducible neural specific 3	-2.37783	0.0445739
H2AC16	H2A clustered histone 16	-2.37992	0.0286455
ZNF705E	zinc finger protein 705E	-2.38835	0.0027616
FOXA3	forkhead box A3	-2.40295	0.012262
SLC14A2	solute carrier family 14 member 2	-2.46453	0.0105026
INTS3	integrator complex subunit 3	-2.49998	0.0312656
OR1F1	olfactory receptor family 1 subfamily F member 1	-2.52477	0.0244773
PAX6	paired box 6	-2.53936	0.0353441
DENND11	DENN domain containing 11	-2.54029	0.000438469
FCGRT	Fc fragment of IgG receptor and transporter	-2.55148	0.000679821
C12orf71	chromosome 12 open reading frame 71	-2.58469	0.0248064
CFP	complement factor properdin	-2.60457	0.014121
TMEM31	transmembrane protein 31	-2.64466	0.034294
CROCC2	ciliary rootlet coiled-coil	-2.64639	0.00233258
SYNGR4	synaptogyrin 4	-2.65925	0.020306
S1PR5	sphingosine-1-phosphate receptor 5	-2.70012	0.000181716
KIFC1	kinesin family member C1	-2.72017	0.047101
APBA2	amyloid beta precursor protein binding family A member 2	-2.74772	0.00250237
POU3F2	POU class 3 homeobox 2	-2.75575	0.00891058
H2AC14	H2A clustered histone 14	-2.77907	0.00560538
CSF3R	colony stimulating factor 3 receptor	-2.79643	0.00737864
NPIPA9	nuclear pore complex interacting protein family	-2.96088	0.0152528
CTSW	cathepsin W	-2.96464	0.0428426
HAPLN2	hyaluronan and proteoglycan link protein 2	-3.03148	0.00121327
AMBP	alpha-1-microglobulin/bikunin precursor	-3.08245	0.00359363
NPIPA5	nuclear pore complex interacting protein family member A5	-3.1971	0.00177973
CLDN34	claudin 34	-3.23193	0.00305108
WNT8B	Wnt family member 8B	-3.34653	0.0477019
SPDYA	speedy/RINGO cell cycle regulator family member A	-3.36349	0.0134351
SLX1B	SLX1 homolog B	-3.40202	0.000354176
NUGGC	nuclear GTPase	-3.44822	0.0137291
PITX3	paired like homeodomain 3	-3.59594	0.0209349
POU4F3	POU class 4 homeobox 3	-3.60187	0.00310373
TEX21P	testis expressed 21	-3.78947	0.0490289
ARHGAP11B	Rho GTPase activating protein 11B	-3.82831	0.0492291
FOXP2	forkhead box P2	-3.85971	0.00212902
GBA	glucosylceramidase beta	-4.82326	0.000626428
