# Supplementary material for: Cellular senescence triggers intracellular acidification and lysosomal pH alkalinized via ATP6AP2 attenuation in breast cancer cells
Source: Commun Biol. 2023 Nov 22;6:1147. doi: 10.1038/s42003-023-05433-6 (PMC10665353; doi:10.1038/s42003-023-05433-6)
Supplement: Supplementary file 7 — Supplementary Data 4 [file 42003_2023_5433_MOESM7_ESM.xlsx]

## Sheet: MCF-7-Abe-DEGs
Gene symbol	Gene name	MCF-7_Abe_Log2FC	p-value
TMEM88	transmembrane protein 88	5.78008	0.013236
TLR4	toll like receptor 4	5.45949	0.00520193
KRT2	keratin 2	5.20983	0.00183774
BPIFB2	BPI fold containing family B member 2	5.20983	0.00183774
MAOB	monoamine oxidase B	5.14192	0.000315184
SPRR3	small proline rich protein 3	4.77273	0.00133016
CLIC1	chloride intracellular channel 1	4.73854	0.0148353
ATP13A4	ATPase 13A4	4.59633	0.000324212
TCHHL1	trichohyalin like 1	4.54978	0.00780794
TRIM9	tripartite motif containing 9	4.53597	0.000362448
HRAS	HRas proto-oncogene	4.53111	6.93358e-05
ELMOD1	ELMO domain containing 1	4.36794	0.0305566
TSPAN2	tetraspanin 2	4.33268	0.000987223
CBY2	chibby family member 2	4.27569	0.0394527
SPINK7	serine peptidase inhibitor Kazal type 7	4.26162	1.13654e-05
STUM	stum	4.20538	0.000160664
SPRR1A	small proline rich protein 1A	4.19436	0.0385194
OMP	olfactory marker protein	4.15655	0.0197493
CXCR1	C-X-C motif chemokine receptor 1	4.14047	0.00011713
LMNTD1	lamin tail domain containing 1	4.10194	0.0428258
MC5R	melanocortin 5 receptor	4.07607	0.000726823
CLDN1	claudin 1	4.04216	0.00174684
CDC20B	cell division cycle 20B	4.02454	0.000190771
HMOX2	heme oxygenase 2	4.00272	9.10341e-05
SVOPL	SVOP like	3.99907	0.0252049
ANO5	anoctamin 5	3.93488	0.000355242
IHH	Indian hedgehog signaling molecule	3.91107	0.00248289
SPATA45	spermatogenesis associated 45	3.84619	0.00114897
GPNMB	glycoprotein nmb	3.84117	6.6181e-05
WNT11	Wnt family member 11	3.74487	5.6174e-05
KLF14	Kruppel like factor 14	3.7447	0.0324936
P3H2	prolyl 3-hydroxylase 2	3.71563	0.000908648
LBP	lipopolysaccharide binding protein	3.69952	0.0260509
RSPH10B2	radial spoke head 10 homolog B2	3.69387	7.09825e-05
IRAG1	inositol 1	3.65536	0.00132701
FOXJ1	forkhead box J1	3.62526	0.000317184
RASSF6	Ras association domain family member 6	3.58469	0.0175013
SCEL	sciellin	3.56976	0.00232405
PADI1	peptidyl arginine deiminase 1	3.56963	0.0118247
VTCN1	V-set domain containing T cell activation inhibitor 1	3.56242	1.32864e-05
SLC4A4	solute carrier family 4 member 4	3.56001	0.00103781
FMO2	flavin containing dimethylaniline monoxygenase 2	3.55523	0.00562993
ANO2	anoctamin 2	3.51101	0.0311801
EPB41L3	erythrocyte membrane protein band 4.1 like 3	3.50452	0.0308269
TRPM8	transient receptor potential cation channel subfamily M member 8	3.44876	0.0108045
ABCA13	ATP binding cassette subfamily A member 13	3.41977	0.0132797
SLC39A2	solute carrier family 39 member 2	3.40664	0.00114671
SHROOM4	shroom family member 4	3.40659	0.00457714
IFNB1	interferon beta 1	3.37999	0.00336458
WIPF3	WAS/WASL interacting protein family member 3	3.37535	0.000609265
PPARGC1A	PPARG coactivator 1 alpha	3.37362	0.0328698
GRAMD1B	GRAM domain containing 1B	3.35988	0.0456205
CD177	CD177 molecule	3.33477	0.00556029
SNTG2	syntrophin gamma 2	3.31272	0.035546
CST1	cystatin SN	3.27212	0.00900637
KNG1	kininogen 1	3.27053	0.000733674
WDR38	WD repeat domain 38	3.26388	0.00104066
ABCB1	ATP binding cassette subfamily B member 1	3.25921	0.00138356
PSG1	pregnancy specific beta-1-glycoprotein 1	3.2564	0.00906522
DNAI1	dynein axonemal intermediate chain 1	3.2269	0.026471
CXCL1	C-X-C motif chemokine ligand 1	3.21885	0.00662475
PANK4	pantothenate kinase 4 (inactive)	3.18834	6.02301e-06
CAPN14	calpain 14	3.17782	0.0237063
STX19	syntaxin 19	3.17409	0.00338027
CRAT37	cervical cancer-associated transcript 37	3.17181	0.00741553
RYR2	ryanodine receptor 2	3.15326	0.0107329
SLC13A4	solute carrier family 13 member 4	3.11621	0.00785499
HYAL4	hyaluronidase 4	3.10957	0.00489725
ANTXR2	ANTXR cell adhesion molecule 2	3.09397	0.00126796
ZFP2	ZFP2 zinc finger protein	3.0901	0.000196227
CCL5	C-C motif chemokine ligand 5	3.0885	4.04326e-09
DOCK2	dedicator of cytokinesis 2	3.07793	0.00615941
ARHGEF38	Rho guanine nucleotide exchange factor 38	3.07757	0.00185461
SGK2	serum/glucocorticoid regulated kinase 2	3.05755	0.0026998
ERMARD	ER membrane associated RNA degradation	3.04671	0.000542139
SMIM2	small integral membrane protein 2	3.01526	0.00388954
PGLYRP4	peptidoglycan recognition protein 4	3.00223	0.00387878
PSG8	pregnancy specific beta-1-glycoprotein 8	2.9978	0.000496319
CYP4Z2P	cytochrome P450 family 4 subfamily Z member 2	2.9905	0.00345839
PKD1L1	polycystin 1 like 1	2.98048	0.0195497
RAG1	recombination activating 1	2.95848	0.0135815
LIPC	lipase C	2.95348	0.0180666
TIAM2	TIAM Rac1 associated GEF 2	2.94493	0.017008
SLC5A4	solute carrier family 5 member 4	2.9419	0.000205577
NOS3	nitric oxide synthase 3	2.94174	0.00127419
DEFB126	defensin beta 126	2.93433	0.0441116
GUCY1B1	guanylate cyclase 1 soluble subunit beta 1	2.93066	0.0015634
FAM83H	family with sequence similarity 83 member H	2.92349	1.81346e-05
PWWP3B	PWWP domain containing 3B	2.91915	0.0108853
ODAM	odontogenic	2.88913	0.0255606
ACSM1	acyl-CoA synthetase medium chain family member 1	2.87816	0.00673884
FAM86KP	family with sequence similarity 86 member K	2.87545	0.036445
TBC1D27P	TBC1 domain family member 27	2.87358	0.00482546
CYP1A1	cytochrome P450 family 1 subfamily A member 1	2.8696	0.0017447
CA6	carbonic anhydrase 6	2.86895	0.00187228
HLA-DQA1	major histocompatibility complex	2.86301	0.0126428
TMEM132B	transmembrane protein 132B	2.85985	0.00493254
CD33	CD33 molecule	2.85837	0.0104045
SLC19A3	solute carrier family 19 member 3	2.81628	0.0179644
PACRG	parkin coregulated	2.81526	0.00266501
ST6GALNAC5	ST6 N-acetylgalactosaminide alpha-2	2.81157	0.00410675
PSG4	pregnancy specific beta-1-glycoprotein 4	2.80423	0.00014774
LRRC2	leucine rich repeat containing 2	2.784	0.00419146
SLC6A4	solute carrier family 6 member 4	2.77213	0.00412516
DUSP8	dual specificity phosphatase 8	2.76079	0.0293
SLC22A7	solute carrier family 22 member 7	2.76076	0.00447723
SLC7A13	solute carrier family 7 member 13	2.75664	0.00166944
RNF222	ring finger protein 222	2.74228	0.0141095
MYPN	myopalladin	2.73575	0.0185554
POPDC3	popeye domain containing 3	2.72782	0.0052209
GJC1	gap junction protein gamma 1	2.71962	0.0116971
GPR1	G protein-coupled receptor 1	2.71227	0.000543242
PSG5	pregnancy specific beta-1-glycoprotein 5	2.70939	0.000667009
DYNAP	dynactin associated protein	2.70894	0.00220175
CDKN2A	cyclin dependent kinase inhibitor 2A	2.70333	0.00102752
AOC1	amine oxidase copper containing 1	2.70098	0.00802742
MCHR2	melanin concentrating hormone receptor 2	2.6903	0.0120384
CPO	carboxypeptidase O	2.68274	0.0364207
SOX30	SRY-box transcription factor 30	2.67495	0.018533
KLK5	kallikrein related peptidase 5	2.67486	0.000248269
SDR9C7	short chain dehydrogenase/reductase family 9C member 7	2.67413	0.000278999
IL6	interleukin 6	2.66749	0.00392473
LEXM	lymphocyte expansion molecule	2.66437	0.0108953
TBC1D3C	TBC1 domain family member 3C	2.66124	0.0193181
PIP4K2B	phosphatidylinositol-5-phosphate 4-kinase type 2 beta	2.65239	8.17893e-05
PTPRO	protein tyrosine phosphatase receptor type O	2.65143	0.0201184
KCNS2	potassium voltage-gated channel modifier subfamily S member 2	2.64214	0.025188
MEGF10	multiple EGF like domains 10	2.64111	0.000829938
RNF151	ring finger protein 151	2.63625	0.0163477
HOXB1	homeobox B1	2.62302	0.00722811
SEZ6	seizure related 6 homolog	2.62085	0.00978225
CASQ2	calsequestrin 2	2.6059	0.0141569
SLC5A7	solute carrier family 5 member 7	2.60559	0.0128356
PDE1A	phosphodiesterase 1A	2.60244	0.00110573
TNFSF10	TNF superfamily member 10	2.60142	0.00109002
CXCL8	C-X-C motif chemokine ligand 8	2.5971	2.94914e-05
NELL2	neural EGFL like 2	2.59308	0.0249485
ADAM23	ADAM metallopeptidase domain 23	2.58673	0.00116261
FREM1	FRAS1 related extracellular matrix 1	2.58315	0.000421684
CEACAM1	CEA cell adhesion molecule 1	2.57513	0.00208487
RAPSN	receptor associated protein of the synapse	2.57413	0.0174713
EMILIN3	elastin microfibril interfacer 3	2.55235	0.00116499
C1QTNF3-AMACR	C1QTNF3-AMACR readthrough (NMD candidate)	2.53656	0.00998851
ABR	ABR activator of RhoGEF and GTPase	2.52402	0.0310291
ZNF843	zinc finger protein 843	2.52218	0.00369236
SLC5A12	solute carrier family 5 member 12	2.5184	0.0149851
THBD	thrombomodulin	2.50775	2.72034e-07
IL10RA	interleukin 10 receptor subunit alpha	2.48522	0.0155517
NCF2	neutrophil cytosolic factor 2	2.48154	0.000306614
DYDC2	DPY30 domain containing 2	2.46547	0.019179
VGLL1	vestigial like family member 1	2.45781	4.38485e-05
SYT9	synaptotagmin 9	2.45086	0.0362145
SLC1A3	solute carrier family 1 member 3	2.43713	0.000358951
KRT85	keratin 85	2.43488	0.00438032
C22orf31	chromosome 22 open reading frame 31	2.42911	0.0175151
ATP10D	ATPase phospholipid transporting 10D (putative)	2.42253	0.0160954
C5orf47	chromosome 5 open reading frame 47	2.41388	0.00650402
CCDC62	coiled-coil domain containing 62	2.40655	0.00973923
COL4A6	collagen type IV alpha 6 chain	2.4043	0.00582528
TBC1D3	TBC1 domain family member 3	2.39653	0.0339426
CDO1	cysteine dioxygenase type 1	2.39302	0.0494956
MEGF11	multiple EGF like domains 11	2.386	0.000605884
TRNC	tRNA	2.38364	0.0354821
LOXL2	lysyl oxidase like 2	2.37614	0.000125095
NOS2	nitric oxide synthase 2	2.37382	0.00711123
FAM3D	FAM3 metabolism regulating signaling molecule D	2.37207	0.00359476
FMN2	formin 2	2.36561	0.0221662
ERC2	ELKS/RAB6-interacting/CAST family member 2	2.36456	0.0348446
CFAP47	cilia and flagella associated protein 47	2.35338	0.0405882
JCHAIN	joining chain of multimeric IgA and IgM	2.35264	0.0283226
NWD2	NACHT and WD repeat domain containing 2	2.34325	0.0158167
FOXO4	forkhead box O4	2.34152	0.00201589
KAAG1	kidney associated antigen 1	2.34005	0.00121749
MICA	MHC class I polypeptide-related sequence A	2.33893	0.0011775
KRT15	keratin 15	2.32213	4.84162e-05
TIAF1	TGFB1-induced anti-apoptotic factor 1	2.31744	0.00338819
DNM3	dynamin 3	2.31594	0.000173041
FAT1	FAT atypical cadherin 1	2.31489	0.00324715
ARSH	arylsulfatase family member H	2.30485	0.0332709
CEP295NL	CEP295 N-terminal like	2.30287	0.0037946
CNGA4	cyclic nucleotide gated channel subunit alpha 4	2.29433	0.0482774
CST6	cystatin E/M	2.27738	0.00381758
PTGER3	prostaglandin E receptor 3	2.27634	0.000356913
DNER	delta/notch like EGF repeat containing	2.26048	0.00333016
AMER2	APC membrane recruitment protein 2	2.25645	0.00106013
GOLGA6L3	golgin A6 family like 3	2.25373	0.00299401
TNIK	TRAF2 and NCK interacting kinase	2.24818	0.00440759
SLC2A5	solute carrier family 2 member 5	2.2398	0.010244
IL18R1	interleukin 18 receptor 1	2.23306	0.0265601
SLC26A7	solute carrier family 26 member 7	2.22136	0.000302562
PLA2G2F	phospholipase A2 group IIF	2.22008	0.0036053
ADGRF4	adhesion G protein-coupled receptor F4	2.2144	1.45324e-05
CALD1	caldesmon 1	2.20828	0.00193236
SOSTDC1	sclerostin domain containing 1	2.19797	0.0284981
MYO3B	myosin IIIB	2.19302	0.00524291
OR5M11	olfactory receptor family 5 subfamily M member 11	2.17388	0.0238944
MMP3	matrix metallopeptidase 3	2.1662	0.0014232
KIAA1549L	KIAA1549 like	2.16609	0.00766638
GBP4	guanylate binding protein 4	2.16472	0.0078233
PDE1C	phosphodiesterase 1C	2.15836	0.00423765
PLXNA4	plexin A4	2.15129	0.000153725
LAMB3	laminin subunit beta 3	2.14868	6.09853e-05
VPREB3	V-set pre-B cell surrogate light chain 3	2.14477	0.000200467
PIFO	primary cilia formation	2.14117	0.00223705
PTPRM	protein tyrosine phosphatase receptor type M	2.13326	0.0249832
ADGRF5	adhesion G protein-coupled receptor F5	2.13069	0.0215894
SYNRG	synergin gamma	2.12538	0.0178908
NOG	noggin	2.11947	0.00178397
TNFSF15	TNF superfamily member 15	2.11333	0.000316137
KDR	kinase insert domain receptor	2.1127	0.0211909
CDKN1A	cyclin dependent kinase inhibitor 1A	2.11085	0.00142771
ALAS2	5'-aminolevulinate synthase 2	2.10654	0.0318728
DYNC1I1	dynein cytoplasmic 1 intermediate chain 1	2.10643	0.0179637
TAC4	tachykinin precursor 4	2.10632	0.00210459
CLIP4	CAP-Gly domain containing linker protein family member 4	2.09772	0.000536148
HTR7	5-hydroxytryptamine receptor 7	2.0875	0.000237933
ATG9B	autophagy related 9B	2.08723	0.00321142
KCNMB1	potassium calcium-activated channel subfamily M regulatory beta subunit 1	2.08708	0.00767383
P2RY6	pyrimidinergic receptor P2Y6	2.0869	0.000443592
IL1RL1	interleukin 1 receptor like 1	2.0839	0.045154
FAM157B	family with sequence similarity 157 member B	2.0818	0.000564198
CXCL2	C-X-C motif chemokine ligand 2	2.08065	0.0118994
NPHS1	NPHS1 adhesion molecule	2.0768	0.0127642
CCL2	C-C motif chemokine ligand 2	2.07505	0.002055
CXCL10	C-X-C motif chemokine ligand 10	2.07212	0.00925302
CCDC160	coiled-coil domain containing 160	2.0643	0.0370213
SOX9	SRY-box transcription factor 9	2.0585	3.39019e-05
CFAP58	cilia and flagella associated protein 58	2.05787	0.0358302
MALL	mal	2.05366	8.43527e-05
CXCR6	C-X-C motif chemokine receptor 6	2.04887	0.0330509
PGM2L1	phosphoglucomutase 2 like 1	2.04625	0.000241929
DAB2	DAB adaptor protein 2	2.03877	0.00553574
ENC1	ectodermal-neural cortex 1	2.03627	2.33632e-05
GNAI1	G protein subunit alpha i1	2.0347	0.0238813
TMEM272	transmembrane protein 272	2.03354	0.00963062
CPNE4	copine 4	2.03176	0.0141445
IL17C	interleukin 17C	2.02975	0.0034348
IL18	interleukin 18	2.02925	0.00236934
TTR	transthyretin	2.02911	0.000973395
INHBA	inhibin subunit beta A	2.02824	4.23642e-06
SCGN	secretagogin	2.02539	0.00821513
CDH5	cadherin 5	2.01745	0.00855991
COL6A6	collagen type VI alpha 6 chain	2.01707	0.0239316
SLC16A12	solute carrier family 16 member 12	2.01485	0.0383676
GALR3	galanin receptor 3	2.00749	0.0131591
LAMC2	laminin subunit gamma 2	2.00417	9.18762e-05
NDUFA3	NADH:ubiquinone oxidoreductase subunit A3	2.00256	0.00386754
STK31	serine/threonine kinase 31	1.99942	0.00152776
CST2	cystatin SA	1.99939	0.0302893
DDR1	discoidin domain receptor tyrosine kinase 1	1.99474	0.00025915
HNF4G	hepatocyte nuclear factor 4 gamma	1.99109	0.00846626
SYNPO	synaptopodin	1.98397	1.12021e-05
C19orf67	chromosome 19 open reading frame 67	1.98355	0.00744613
TAP2	transporter 2	1.97563	0.0147662
FBXW10	F-box and WD repeat domain containing 10	1.96464	0.0132463
PLA2G4C	phospholipase A2 group IVC	1.9638	0.00162823
ALDH1A3	aldehyde dehydrogenase 1 family member A3	1.96308	0.000499655
C15orf65	chromosome 15 open reading frame 65	1.95996	0.000825424
ZNF365	zinc finger protein 365	1.9577	0.000368028
C1orf116	chromosome 1 open reading frame 116	1.95759	0.00328369
TLR6	toll like receptor 6	1.9538	0.0164491
ABCA4	ATP binding cassette subfamily A member 4	1.94982	0.0121167
ANKRD1	ankyrin repeat domain 1	1.94619	0.00168832
CWH43	cell wall biogenesis 43 C-terminal homolog	1.94283	0.00289676
TRIM74	tripartite motif containing 74	1.94156	0.00740966
CLIC3	chloride intracellular channel 3	1.94069	5.30123e-06
NCAM1	neural cell adhesion molecule 1	1.9406	0.019466
NABP1	nucleic acid binding protein 1	1.92526	5.81052e-05
HDX	highly divergent homeobox	1.92192	0.000835109
CTNNA3	catenin alpha 3	1.91596	0.0228331
MAP7D2	MAP7 domain containing 2	1.90741	0.0313015
TRIM73	tripartite motif containing 73	1.90713	0.0337673
RAB7B	RAB7B	1.90577	0.00345601
PTPRB	protein tyrosine phosphatase receptor type B	1.89627	0.0442041
UBE2QL1	ubiquitin conjugating enzyme E2 Q family like 1	1.89524	0.000571389
CYP2S1	cytochrome P450 family 2 subfamily S member 1	1.89522	0.004718
RNASE1	ribonuclease A family member 1	1.88412	0.000313855
PCDHB1	protocadherin beta 1	1.87605	0.015227
RSPH1	radial spoke head component 1	1.87486	2.77474e-05
LMO3	LIM domain only 3	1.872	0.0159458
CLEC18B	C-type lectin domain family 18 member B	1.87104	0.00984138
OSBPL3	oxysterol binding protein like 3	1.86486	0.000884831
FGF18	fibroblast growth factor 18	1.86375	0.00329224
ITGB6	integrin subunit beta 6	1.85839	0.000789877
BCL2L14	BCL2 like 14	1.85699	0.00104056
FYB1	FYN binding protein 1	1.85226	0.00423287
DAPP1	dual adaptor of phosphotyrosine and 3-phosphoinositides 1	1.83806	0.0121861
CHIA	chitinase acidic	1.83689	0.00378996
NAPRT	nicotinate phosphoribosyltransferase	1.83607	0.00241863
IYD	iodotyrosine deiodinase	1.83499	0.00782835
NBPF18P	NBPF member 18	1.8312	0.000238627
GDPD2	glycerophosphodiester phosphodiesterase domain containing 2	1.83044	0.0022543
LDLRAD1	low density lipoprotein receptor class A domain containing 1	1.82565	0.0203222
ABCA10	ATP binding cassette subfamily A member 10	1.81809	0.0391135
RAD9A	RAD9 checkpoint clamp component A	1.81558	0.00119045
PLA2G2A	phospholipase A2 group IIA	1.81444	0.00220264
UPP1	uridine phosphorylase 1	1.81393	0.00405096
C11orf72	chromosome 11 putative open reading frame 72	1.81128	0.0104279
ENPP3	ectonucleotide pyrophosphatase/phosphodiesterase 3	1.8074	0.00384511
KISS1	KiSS-1 metastasis suppressor	1.80597	0.00188243
FOXD4L3	forkhead box D4 like 3	1.80285	0.0286346
CEACAM5	CEA cell adhesion molecule 5	1.7966	3.27007e-05
SPP1	secreted phosphoprotein 1	1.79648	0.0169255
HMGA2	high mobility group AT-hook 2	1.79379	0.00388747
IPCEF1	interaction protein for cytohesin exchange factors 1	1.78908	0.0141363
TACR3	tachykinin receptor 3	1.78902	0.0352606
GADD45A	growth arrest and DNA damage inducible alpha	1.78879	0.00300515
FSTL4	follistatin like 4	1.78828	0.000750865
NIBAN3	niban apoptosis regulator 3	1.7861	0.0142452
HSD17B3	hydroxysteroid 17-beta dehydrogenase 3	1.7861	0.0260181
PKD1L3	polycystin 1 like 3	1.78339	0.0135856
L1CAM	L1 cell adhesion molecule	1.78233	3.90588e-05
HRCT1	histidine rich carboxyl terminus 1	1.78123	0.00296177
MAP1B	microtubule associated protein 1B	1.77509	0.00498282
TNFRSF4	TNF receptor superfamily member 4	1.77182	0.00252186
GAL3ST1	galactose-3-O-sulfotransferase 1	1.76913	0.0091259
GRID1	glutamate ionotropic receptor delta type subunit 1	1.76591	0.005213
EPAS1	endothelial PAS domain protein 1	1.75659	0.000368421
HLA-A	major histocompatibility complex	1.75386	0.00963742
STK32A	serine/threonine kinase 32A	1.7515	0.01835
SLC31A2	solute carrier family 31 member 2	1.74812	1.99149e-06
CEACAM6	CEA cell adhesion molecule 6	1.74646	3.39056e-05
COL4A5	collagen type IV alpha 5 chain	1.74099	0.000127196
CDRT1	CMT1A duplicated region transcript 1	1.73836	0.0402867
SERPINE1	serpin family E member 1	1.73742	0.0285992
TMEM163	transmembrane protein 163	1.7362	0.0189019
SLC25A27	solute carrier family 25 member 27	1.73533	0.0198353
KRTAP4-1	keratin associated protein 4-1	1.73437	0.00181188
KRT80	keratin 80	1.73256	4.92971e-06
HSFX1	heat shock transcription factor family	1.72872	0.0468585
KLK6	kallikrein related peptidase 6	1.72656	3.54352e-05
WDR64	WD repeat domain 64	1.72386	0.0196878
GPR65	G protein-coupled receptor 65	1.71757	0.020309
HLA-DQB1	major histocompatibility complex	1.71621	2.24513e-05
MAPK4	mitogen-activated protein kinase 4	1.71364	0.0360802
MSH4	mutS homolog 4	1.71179	0.0156127
KRT13	keratin 13	1.70956	1.58838e-05
UPK2	uroplakin 2	1.70486	0.00010461
TGFB2	transforming growth factor beta 2	1.70209	0.000603396
KCP	kielin cysteine rich BMP regulator	1.69898	0.00356351
STRA6	signaling receptor and transporter of retinol STRA6	1.69669	0.00108706
ALOXE3	arachidonate lipoxygenase 3	1.69439	0.00764751
DSC1	desmocollin 1	1.69321	0.00426211
EVX1	even-skipped homeobox 1	1.6926	0.0158242
NXPH1	neurexophilin 1	1.68902	0.0267533
GAS7	growth arrest specific 7	1.68885	0.0170036
TUBA4A	tubulin alpha 4a	1.68785	0.000596001
GABBR2	gamma-aminobutyric acid type B receptor subunit 2	1.68423	0.00374461
COX7B2	cytochrome c oxidase subunit 7B2	1.68207	0.00914128
WLS	Wnt ligand secretion mediator	1.68085	0.000104219
ITGAM	integrin subunit alpha M	1.6798	0.0130759
TMPRSS7	transmembrane serine protease 7	1.67604	0.00982787
COL16A1	collagen type XVI alpha 1 chain	1.66574	0.0361377
DGKB	diacylglycerol kinase beta	1.65795	0.0413513
CDKN2B	cyclin dependent kinase inhibitor 2B	1.65693	0.000804624
H2AZ1-DT	H2AZ1 divergent transcript	1.65447	0.0174993
PRR29	proline rich 29	1.65153	0.0232757
ARMH1	armadillo like helical domain containing 1	1.6466	0.00408925
CELF6	CUGBP Elav-like family member 6	1.64638	0.000705786
CD79A	CD79a molecule	1.64605	0.0139114
RAET1L	retinoic acid early transcript 1L	1.64188	0.00281842
GBP2	guanylate binding protein 2	1.63918	3.9677e-05
SAMD4A	sterile alpha motif domain containing 4A	1.63433	8.62296e-06
IGFL2	IGF like family member 2	1.63328	0.0341355
SH3GL1P1	SH3 domain containing GRB2 like 1	1.63322	0.032483
CCDC33	coiled-coil domain containing 33	1.62936	0.0283159
TMED6	transmembrane p24 trafficking protein 6	1.62091	0.0181876
ARRDC4	arrestin domain containing 4	1.61577	1.20932e-05
GULP1	GULP PTB domain containing engulfment adaptor 1	1.61575	0.00651576
VIM	vimentin	1.61411	0.0045373
ERP27	endoplasmic reticulum protein 27	1.59549	2.57343e-05
APOD	apolipoprotein D	1.59199	7.36259e-06
PMEPA1	prostate transmembrane protein	1.59004	3.12059e-05
CPXM2	carboxypeptidase X	1.57923	0.0209702
KIAA0513	KIAA0513	1.57843	0.000148582
VEGFA	vascular endothelial growth factor A	1.57496	0.000165946
RGL1	ral guanine nucleotide dissociation stimulator like 1	1.57202	0.0010165
SV2B	synaptic vesicle glycoprotein 2B	1.56993	0.0102727
TFPI	tissue factor pathway inhibitor	1.56923	0.00249153
CASP4	caspase 4	1.5679	0.000588837
ITIH4	inter-alpha-trypsin inhibitor heavy chain 4	1.56744	0.0428226
KCNH1	potassium voltage-gated channel subfamily H member 1	1.56711	0.0360533
IL1R2	interleukin 1 receptor type 2	1.56595	0.00486472
STAT4	signal transducer and activator of transcription 4	1.56164	0.00200247
RNASEK	ribonuclease K	1.55974	0.0112717
TNFAIP8L3	TNF alpha induced protein 8 like 3	1.55881	0.000898818
IL1R1	interleukin 1 receptor type 1	1.55873	0.0021659
GSN	gelsolin	1.5583	2.84975e-05
GAD1	glutamate decarboxylase 1	1.55636	7.12771e-06
ABCC3	ATP binding cassette subfamily C member 3	1.55489	0.000204059
CFAP74	cilia and flagella associated protein 74	1.54858	0.0183924
PTHLH	parathyroid hormone like hormone	1.54614	0.0304787
TXK	TXK tyrosine kinase	1.54118	0.0417711
VEGFC	vascular endothelial growth factor C	1.54031	0.00293903
RAD17	RAD17 checkpoint clamp loader component	1.54018	3.11253e-05
GABRP	gamma-aminobutyric acid type A receptor subunit pi	1.5302	0.000753276
MACC1	MET transcriptional regulator MACC1	1.52984	0.000940912
POPDC2	popeye domain containing 2	1.5291	0.0186241
MAPK12	mitogen-activated protein kinase 12	1.52854	0.000876133
MORN2	MORN repeat containing 2	1.52829	0.000374673
SLC37A2	solute carrier family 37 member 2	1.52121	0.00115165
CERKL	ceramide kinase like	1.51845	0.0161363
UGT1A6	UDP glucuronosyltransferase family 1 member A6	1.51657	0.00137946
TNFSF4	TNF superfamily member 4	1.51155	0.031517
ZKSCAN7	zinc finger with KRAB and SCAN domains 7	1.51076	0.0224415
SIAE	sialic acid acetylesterase	1.51044	1.70831e-05
PAM16	presequence translocase associated motor 16	1.50758	0.0133357
CRISP3	cysteine rich secretory protein 3	1.50266	0.00244171
NFKB2	nuclear factor kappa B subunit 2	1.4968	0.00212155
FXYD4	FXYD domain containing ion transport regulator 4	1.49526	5.18807e-05
HDAC9	histone deacetylase 9	1.49389	0.0337818
NBPF13P	NBPF member 13	1.49245	0.0149914
ARHGEF33	Rho guanine nucleotide exchange factor 33	1.49213	0.0137431
MAPKAP1	MAPK associated protein 1	1.49001	0.000632916
OPTN	optineurin	1.48897	3.11002e-05
MAP2	microtubule associated protein 2	1.48461	0.000882395
TGFB1	transforming growth factor beta 1	1.48274	0.00134139
PLEKHG1	pleckstrin homology and RhoGEF domain containing G1	1.48138	0.00195512
SLC9A4	solute carrier family 9 member A4	1.47625	0.00192641
NR4A3	nuclear receptor subfamily 4 group A member 3	1.47098	7.50424e-05
STING1	stimulator of interferon response cGAMP interactor 1	1.468	0.000402446
CGAS	cyclic GMP-AMP synthase	1.46735	0.00011775
FLRT1	fibronectin leucine rich transmembrane protein 1	1.46697	0.00859471
KCNK2	potassium two pore domain channel subfamily K member 2	1.46518	0.0126182
OTOGL	otogelin like	1.46263	0.0219811
CLDN20	claudin 20	1.45946	0.0273757
TMEM45B	transmembrane protein 45B	1.45861	0.000513389
COL17A1	collagen type XVII alpha 1 chain	1.45619	0.0250445
CYP4B1	cytochrome P450 family 4 subfamily B member 1	1.45403	0.00120174
ENPP5	ectonucleotide pyrophosphatase/phosphodiesterase family member 5	1.45264	0.00107517
P2RY14	purinergic receptor P2Y14	1.45119	0.0446983
MGAT4EP	MGAT4 family member E	1.45106	0.000677904
MICAL1	microtubule associated monooxygenase	1.4497	0.000186673
PCDHA8	protocadherin alpha 8	1.44853	0.0132832
ACKR2	atypical chemokine receptor 2	1.44787	0.0165154
FLT3	fms related receptor tyrosine kinase 3	1.44578	0.0419889
IRF3	interferon regulatory factor 3	1.4424	0.00321108
TP53INP2	tumor protein p53 inducible nuclear protein 2	1.43993	0.000101256
STC1	stanniocalcin 1	1.43611	4.85416e-05
CTSE	cathepsin E	1.4358	0.0393033
CFAP99	cilia and flagella associated protein 99	1.43455	0.00183739
PDLIM1	PDZ and LIM domain 1	1.43217	2.16832e-05
CRYBG2	crystallin beta-gamma domain containing 2	1.43195	0.000562036
SLC38A11	solute carrier family 38 member 11	1.42252	0.00436485
HGD	homogentisate 1	1.42176	0.0458706
EME2	essential meiotic structure-specific endonuclease subunit 2	1.42013	3.49589e-05
PCDHA9	protocadherin alpha 9	1.41839	0.0407717
EXTL1	exostosin like glycosyltransferase 1	1.41796	0.0112573
GPR132	G protein-coupled receptor 132	1.41778	7.53878e-05
PAPSS2	3'-phosphoadenosine 5'-phosphosulfate synthase 2	1.41233	7.09817e-06
KCNMA1	potassium calcium-activated channel subfamily M alpha 1	1.41072	0.0453847
IQUB	IQ motif and ubiquitin domain containing	1.41033	0.0084487
RGCC	regulator of cell cycle	1.40965	0.00939788
TGFBI	transforming growth factor beta induced	1.40961	0.0004292
CTSD	cathepsin D	1.40725	2.94398e-05
MAB21L4	mab-21 like 4	1.40315	0.00354033
IL1B	interleukin 1 beta	1.40177	0.00430959
AKNAD1	AKNA domain containing 1	1.40146	0.00449335
HMGN5	high mobility group nucleosome binding domain 5	1.40037	0.00541446
TMEM45A	transmembrane protein 45A	1.39927	0.0424808
CALML6	calmodulin like 6	1.39822	0.0118562
TRIM16	tripartite motif containing 16	1.39813	3.64572e-05
CXCL17	C-X-C motif chemokine ligand 17	1.39735	0.0119705
GPRC5A	G protein-coupled receptor class C group 5 member A	1.39724	1.00736e-05
C11orf96	chromosome 11 open reading frame 96	1.39438	0.00047568
HSPB8	heat shock protein family B (small) member 8	1.38758	5.63302e-05
RLN2	relaxin 2	1.38612	0.00108576
TMEM255B	transmembrane protein 255B	1.38152	0.000593977
COL3A1	collagen type III alpha 1 chain	1.38059	0.0021008
HMGB1	high mobility group box 1	1.37585	4.33566e-06
MYEOV	myeloma overexpressed	1.37499	2.58053e-05
SEMA5B	semaphorin 5B	1.37103	0.0461167
CDH18	cadherin 18	1.37077	1.40976e-05
ERICH5	glutamate rich 5	1.36938	0.0353
CYP2E1	cytochrome P450 family 2 subfamily E member 1	1.36597	0.00787747
AMHR2	anti-Mullerian hormone receptor type 2	1.36477	0.0227835
CHPF	chondroitin polymerizing factor	1.3634	5.71032e-05
BCL2	BCL2 apoptosis regulator	1.36222	0.00552268
CYB5R1	cytochrome b5 reductase 1	1.36169	1.45638e-05
KIF28P	kinesin family member 28	1.35946	0.0258702
MAPK11	mitogen-activated protein kinase 11	1.35697	0.00400063
PPP2R5B	protein phosphatase 2 regulatory subunit B'beta	1.35603	0.00055873
VSIG2	V-set and immunoglobulin domain containing 2	1.35511	0.000187265
LDLRAD2	low density lipoprotein receptor class A domain containing 2	1.35336	0.0418061
MCOLN1	mucolipin 1	1.35285	0.00032257
PAM	peptidylglycine alpha-amidating monooxygenase	1.35257	6.36365e-06
GLP2R	glucagon like peptide 2 receptor	1.34557	0.0195037
TMEM156	transmembrane protein 156	1.34518	0.0206479
LYPD1	LY6/PLAUR domain containing 1	1.34342	0.000175635
ITPR1	inositol 1	1.33687	0.000392699
MVP	major vault protein	1.33525	8.46484e-06
PSG9	pregnancy specific beta-1-glycoprotein 9	1.33441	2.27502e-05
CCPG1	cell cycle progression 1	1.33274	0.00412227
ATM	ATM serine/threonine kinase	1.33271	0.000851047
SMIM22	small integral membrane protein 22	1.33022	5.67502e-05
UCN	urocortin	1.32964	0.00598705
BFSP1	beaded filament structural protein 1	1.32904	0.00256881
CLU	clusterin	1.31999	5.73572e-06
TP63	tumor protein p63	1.31811	0.0471685
GPAT2	glycerol-3-phosphate acyltransferase 2	1.31526	0.00316169
DBN1	drebrin 1	1.31359	3.03901e-06
H4C8	H4 clustered histone 8	1.31175	8.03867e-05
NRP1	neuropilin 1	1.30863	0.00014259
JAM2	junctional adhesion molecule 2	1.30596	0.0203342
GHR	growth hormone receptor	1.3051	0.0275312
SIGLEC15	sialic acid binding Ig like lectin 15	1.3039	0.000122315
SLC13A3	solute carrier family 13 member 3	1.30062	9.85646e-05
PIK3C2G	phosphatidylinositol-4-phosphate 3-kinase catalytic subunit type 2 gamma	1.29902	0.0235948
RUBCNL	rubicon like autophagy enhancer	1.29789	6.52096e-06
ADAM19	ADAM metallopeptidase domain 19	1.29732	6.23544e-06
PLA2G4F	phospholipase A2 group IVF	1.29528	0.0011542
FBN1	fibrillin 1	1.29418	0.0013597
TMEM178A	transmembrane protein 178A	1.29297	0.0290136
UBTD1	ubiquitin domain containing 1	1.29229	0.00035872
PGAM2	phosphoglycerate mutase 2	1.29056	0.00227157
BCAS1	brain enriched myelin associated protein 1	1.28972	0.00028657
ATP13A2	ATPase cation transporting 13A2	1.286	2.56822e-05
NAT9	N-acetyltransferase 9 (putative)	1.28563	1.1753e-05
PGM5	phosphoglucomutase 5	1.28411	0.00382179
DNAH5	dynein axonemal heavy chain 5	1.2818	0.0102744
AKAP5	A-kinase anchoring protein 5	1.28083	0.00459434
NYAP2	neuronal tyrosine-phosphorylated phosphoinositide-3-kinase adaptor 2	1.27855	0.0294093
TLR9	toll like receptor 9	1.27631	0.0193445
MAT1A	methionine adenosyltransferase 1A	1.27591	0.0128459
CDH15	cadherin 15	1.27587	0.0391158
ANXA3	annexin A3	1.27456	5.02158e-05
TP53	tumor protein p53	1.27168	0.00179248
ABCA1	ATP binding cassette subfamily A member 1	1.27054	0.0024218
IL3RA	interleukin 3 receptor subunit alpha	1.27035	0.0165443
BANK1	B cell scaffold protein with ankyrin repeats 1	1.2651	0.0426273
SLFNL1	schlafen like 1	1.26479	0.00294459
LIPG	lipase G	1.26412	0.0126297
OLFML3	olfactomedin like 3	1.26412	0.00127553
TOM1L2	target of myb1 like 2 membrane trafficking protein	1.26015	3.4474e-05
WDR87	WD repeat domain 87	1.26015	0.0110002
RASGEF1A	RasGEF domain family member 1A	1.25818	0.0016212
NFKB1	nuclear factor kappa B subunit 1	1.25603	0.0025016
NTN4	netrin 4	1.25472	0.000594418
TGFBR2	transforming growth factor beta receptor 2	1.25399	0.000204546
TTLL9	tubulin tyrosine ligase like 9	1.25307	0.0139949
DHX57	DExH-box helicase 57	1.25059	0.00012285
LMAN1L	lectin	1.25026	0.00125579
RELB	RELB proto-oncogene	1.24923	0.000523158
NOMO1	NODAL modulator 1	1.24848	0.0284226
ADAMTS6	ADAM metallopeptidase with thrombospondin type 1 motif 6	1.24234	0.00996446
KCNK13	potassium two pore domain channel subfamily K member 13	1.24187	0.0190744
STAT3	signal transducer and activator of transcription 3	1.23962	0.00396959
BRD4	bromodomain containing 4	1.23696	0.00240051
CDKN2D	cyclin dependent kinase inhibitor 2D	1.2334	0.000740299
MATN3	matrilin 3	1.23056	0.000745007
F2R	coagulation factor II thrombin receptor	1.23047	0.00431884
ACMSD	aminocarboxymuconate semialdehyde decarboxylase	1.23033	0.0138348
FST	follistatin	1.22928	0.0058072
GFRA3	GDNF family receptor alpha 3	1.22749	0.00128743
MAPK13	mitogen-activated protein kinase 13	1.22711	0.00142407
RAD9B	RAD9 checkpoint clamp component B	1.22705	0.00117215
H2BC4	H2B clustered histone 4	1.22694	0.000503383
SEMA7A	semaphorin 7A (John Milton Hagen blood group)	1.22641	0.00212732
SLC1A1	solute carrier family 1 member 1	1.22591	0.0425084
NLGN3	neuroligin 3	1.2251	0.0412008
MICAL2	microtubule associated monooxygenase	1.22451	0.000539785
CEBPB	CCAAT enhancer binding protein beta	1.21325	0.00398189
PPP2R2B	protein phosphatase 2 regulatory subunit Bbeta	1.21175	0.000565747
DEPP1	DEPP1 autophagy regulator	1.21056	0.000116107
S100A9	S100 calcium binding protein A9	1.21009	0.0026287
ANKRD35	ankyrin repeat domain 35	1.20485	0.000274906
HTR2C	5-hydroxytryptamine receptor 2C	1.20399	0.0488871
CYTOR	cytoskeleton regulator RNA	1.20289	0.00418008
CPM	carboxypeptidase M	1.20244	0.0111964
OLFM2	olfactomedin 2	1.2008	8.62985e-05
PXDN	peroxidasin	1.19864	3.52217e-05
AREG	amphiregulin	1.19341	0.000893623
PRSS35	serine protease 35	1.19209	0.00114359
CSKMT	citrate synthase lysine methyltransferase	1.19141	0.00124615
S100A8	S100 calcium binding protein A8	1.18962	0.00898976
TLR2	toll like receptor 2	1.18936	0.000333042
SLC38A7	solute carrier family 38 member 7	1.18915	5.67573e-05
CPA4	carboxypeptidase A4	1.18839	0.04712
H3C4	H3 clustered histone 4	1.18754	0.0178662
GLMP	glycosylated lysosomal membrane protein	1.18673	6.94061e-05
CALML5	calmodulin like 5	1.18368	0.0005523
DOP1B	DOP1 leucine zipper like protein B	1.17827	0.000923287
TMEM40	transmembrane protein 40	1.1768	0.0317833
ENDOU	endonuclease	1.17435	9.29284e-05
RAB6B	RAB6B	1.17149	1.07834e-05
SPOCK1	SPARC (osteonectin)	1.17072	0.000432867
RENBP	renin binding protein	1.16937	0.00447927
AGRN	agrin	1.16604	5.89375e-05
NATD1	N-acetyltransferase domain containing 1	1.16549	0.000641194
PRICKLE1	prickle planar cell polarity protein 1	1.16284	0.000369912
PLSCR4	phospholipid scramblase 4	1.16206	0.00952393
TIMP2	TIMP metallopeptidase inhibitor 2	1.16	6.89454e-05
CYRIA	CYFIP related Rac1 interactor A	1.15736	0.00104887
FOXO3	forkhead box O3	1.15736	0.000886768
GPR39	G protein-coupled receptor 39	1.15507	0.000425638
PLXNB3	plexin B3	1.1531	2.66736e-05
IL1A	interleukin 1 alpha	1.14836	0.0215835
RNF207	ring finger protein 207	1.14787	0.000402564
SMIM5	small integral membrane protein 5	1.1424	0.000525879
SPRY1	sprouty RTK signaling antagonist 1	1.14233	0.00677724
PCDHAC1	protocadherin alpha subfamily C	1.14175	0.00357838
PCSK6	proprotein convertase subtilisin/kexin type 6	1.14174	0.0001807
TPK1	thiamin pyrophosphokinase 1	1.14125	0.00106711
CLDN9	claudin 9	1.14052	5.36757e-06
GADD45B	growth arrest and DNA damage inducible beta	1.14043	0.00425174
ADAMTS9	ADAM metallopeptidase with thrombospondin type 1 motif 9	1.14015	0.00235828
SULF2	sulfatase 2	1.1373	3.58499e-05
TXLNB	taxilin beta	1.13693	0.0400998
PRRG1	proline rich and Gla domain 1	1.13644	0.00340168
AUTS2	activator of transcription and developmental regulator AUTS2	1.13429	0.00293687
DDR2	discoidin domain receptor tyrosine kinase 2	1.13423	0.0168223
ANXA1	annexin A1	1.13416	0.00310144
IL16	interleukin 16	1.13404	0.00402471
JPH3	junctophilin 3	1.13267	0.00124728
OR10T2	olfactory receptor family 10 subfamily T member 2	1.12954	0.00738098
IGFBP3	insulin like growth factor binding protein 3	1.12376	0.00196068
CAPN8	calpain 8	1.12338	2.65997e-05
DNASE1L1	deoxyribonuclease 1 like 1	1.12253	7.81756e-05
MARCHF10	membrane associated ring-CH-type finger 10	1.12219	0.00087978
ZSWIM8	zinc finger SWIM-type containing 8	1.12216	0.000125751
TTYH2	tweety family member 2	1.12185	0.0484475
STAT6	signal transducer and activator of transcription 6	1.12102	3.91899e-07
ACSL5	acyl-CoA synthetase long chain family member 5	1.12095	0.0191917
NHSL2	NHS like 2	1.1124	0.0134408
TNFAIP3	TNF alpha induced protein 3	1.10987	0.0158708
SPRY4	sprouty RTK signaling antagonist 4	1.10574	0.0119141
TP53INP1	tumor protein p53 inducible nuclear protein 1	1.10472	0.0119503
C1QTNF6	C1q and TNF related 6	1.10403	3.40884e-05
FAM43A	family with sequence similarity 43 member A	1.10343	0.00315948
AP1S3	adaptor related protein complex 1 subunit sigma 3	1.10221	0.000866883
TRIM6	tripartite motif containing 6	1.10021	0.015117
TRNN	tRNA	1.09911	0.0101584
TBC1D3L	TBC1 domain family member 3L	1.09414	0.00940205
TUBB2A	tubulin beta 2A class IIa	1.09309	0.000260807
PARP8	poly(ADP-ribose) polymerase family member 8	1.09239	0.000858679
RNF43	ring finger protein 43	1.09221	3.70191e-05
QPRT	quinolinate phosphoribosyltransferase	1.0915	0.00104185
CFAP251	cilia and flagella associated protein 251	1.09012	0.0105735
RLN1	relaxin 1	1.08853	0.0121911
MAP6D1	MAP6 domain containing 1	1.08702	0.000463161
KRT7	keratin 7	1.08224	0.000369559
MMP24	matrix metallopeptidase 24	1.08157	0.035795
FAHD2CP	fumarylacetoacetate hydrolase domain containing 2C	1.07692	0.00320385
QSOX1	quiescin sulfhydryl oxidase 1	1.07534	0.000176921
FAM86HP	family with sequence similarity 86	1.07471	0.00121904
ASPG	asparaginase	1.07342	0.0123176
CARD6	caspase recruitment domain family member 6	1.06988	0.0292113
CAPN13	calpain 13	1.06901	0.000528225
DLGAP3	DLG associated protein 3	1.06195	0.000680985
ALCAM	activated leukocyte cell adhesion molecule	1.05971	0.00432189
SMAD3	SMAD family member 3	1.05864	3.74642e-05
TMEM159	transmembrane protein 159	1.05735	4.8526e-05
NEK6	NIMA related kinase 6	1.0572	5.35366e-05
MTOR	mechanistic target of rapamycin kinase	1.05716	0.00571351
PLXND1	plexin D1	1.05649	8.38825e-05
RRAS	RAS related	1.05521	0.000651346
GPR155	G protein-coupled receptor 155	1.05274	0.00278146
KRT86	keratin 86	1.0525	0.000414725
FRAS1	Fraser extracellular matrix complex subunit 1	1.04837	0.00148011
IGFL1	IGF like family member 1	1.04832	0.000254685
DTNA	dystrobrevin alpha	1.04808	6.94416e-05
OSBPL7	oxysterol binding protein like 7	1.04683	8.12085e-05
KIFC3	kinesin family member C3	1.04506	0.000931626
MAPKAPK2	MAPK activated protein kinase 2	1.04393	0.00666707
ANO6	anoctamin 6	1.04175	0.000495992
TMEM184A	transmembrane protein 184A	1.04155	0.000341004
PSAP	prosaposin	1.0406	2.72449e-05
TMEM150A	transmembrane protein 150A	1.0389	1.70413e-05
FBN2	fibrillin 2	1.03497	0.0395798
CPA6	carboxypeptidase A6	1.03246	0.00010493
VIL1	villin 1	1.03123	0.00372049
CCDC85A	coiled-coil domain containing 85A	1.0302	0.00876527
VAMP5	vesicle associated membrane protein 5	1.02942	0.000875966
TP53AIP1	tumor protein p53 regulated apoptosis inducing protein 1	1.02656	0.00676401
RWDD2A	RWD domain containing 2A	1.02632	0.000659525
IDS	iduronate 2-sulfatase	1.02441	1.26055e-05
GASK1B	golgi associated kinase 1B	1.02398	0.000922756
PADI4	peptidyl arginine deiminase 4	1.02272	0.0212291
EFHB	EF-hand domain family member B	1.01936	0.00396467
MYO1B	myosin IB	1.01927	0.00122332
G6PD	glucose-6-phosphate dehydrogenase	1.01797	0.000235074
KCNK15	potassium two pore domain channel subfamily K member 15	1.01764	0.000220163
ANGPTL4	angiopoietin like 4	1.01443	0.00612306
NPAS2	neuronal PAS domain protein 2	1.01128	1.56704e-06
FAM189A2	family with sequence similarity 189 member A2	1.00892	0.000414661
S100A10	S100 calcium binding protein A10	1.00654	7.58038e-07
LIN7A	lin-7 homolog A	1.00453	0.0040319
SEMA3E	semaphorin 3E	1.00305	0.0178461
GALNT2	polypeptide N-acetylgalactosaminyltransferase 2	1.00298	4.14915e-06
AFF3	AF4/FMR2 family member 3	1.00212	0.0068721
KRT16	keratin 16	1.00139	0.00697875
TMEM139	transmembrane protein 139	1.0002	0.00523165
PPP2R5D	protein phosphatase 2 regulatory subunit B'delta	-1.00043	0.000128631
ANP32B	acidic nuclear phosphoprotein 32 family member B	-1.00057	0.00144043
NFYB	nuclear transcription factor Y subunit beta	-1.00077	0.039585
PIR	pirin	-1.00078	0.00692188
NDUFAF6	NADH:ubiquinone oxidoreductase complex assembly factor 6	-1.00085	0.00409482
ZNF576	zinc finger protein 576	-1.00119	0.00806027
BISPR	BST2 interferon stimulated positive regulator	-1.00126	0.00117483
SRSF2	serine and arginine rich splicing factor 2	-1.0013	0.000173482
EFNB3	ephrin B3	-1.00131	0.00117367
PLAUR	plasminogen activator	-1.00131	0.0044106
HNRNPUL1	heterogeneous nuclear ribonucleoprotein U like 1	-1.00134	6.9086e-05
P2RY1	purinergic receptor P2Y1	-1.00209	0.0344069
DSG2	desmoglein 2	-1.00213	0.00417637
SMC5	structural maintenance of chromosomes 5	-1.00223	0.0467332
ELP5	elongator acetyltransferase complex subunit 5	-1.00242	0.00629455
RPP30	ribonuclease P/MRP subunit p30	-1.00253	0.000195778
PAQR4	progestin and adipoQ receptor family member 4	-1.00289	0.00134472
NUDT15	nudix hydrolase 15	-1.00366	0.000835097
POGLUT3	protein O-glucosyltransferase 3	-1.004	0.00478471
POLE	DNA polymerase epsilon	-1.00468	0.00126139
CORO1A	coronin 1A	-1.00538	0.0238933
KHDC1	KH domain containing 1	-1.0054	0.00617687
ZNF747	zinc finger protein 747	-1.00553	0.000247565
ACTR6	actin related protein 6	-1.00669	0.0340533
AUH	AU RNA binding methylglutaconyl-CoA hydratase	-1.00686	0.00702566
RFC3	replication factor C subunit 3	-1.00712	0.00775909
SERPINA5	serpin family A member 5	-1.00727	0.00452324
TUBA8	tubulin alpha 8	-1.00764	0.0434027
TTI2	TELO2 interacting protein 2	-1.00839	0.0124522
NDUFB6	NADH:ubiquinone oxidoreductase subunit B6	-1.0085	0.000139658
NOVA1	NOVA alternative splicing regulator 1	-1.00861	0.0117977
SUV39H1	suppressor of variegation 3-9 homolog 1	-1.00897	0.00089266
TSSK4	testis specific serine kinase 4	-1.01051	0.0337455
GNAL	G protein subunit alpha L	-1.01234	0.00834349
SNRNP200	small nuclear ribonucleoprotein U5 subunit 200	-1.0128	0.00020207
BICRAL	BRD4 interacting chromatin remodeling complex associated protein like	-1.01298	0.000454941
DDIAS	DNA damage induced apoptosis suppressor	-1.01378	0.0258431
C17orf75	chromosome 17 open reading frame 75	-1.01428	0.00593169
IMMP1L	inner mitochondrial membrane peptidase subunit 1	-1.01484	0.000114916
AGAP9	ArfGAP with GTPase domain	-1.01518	0.000174415
THRA	thyroid hormone receptor alpha	-1.01687	0.00498063
CBX7	chromobox 7	-1.01697	0.000805516
ATP6AP1	ATPase H+ transporting accessory protein 1	-1.01701	0.00179524
HEXIM1	HEXIM P-TEFb complex subunit 1	-1.01742	1.06847e-05
C9orf40	chromosome 9 open reading frame 40	-1.01768	0.000565939
LRRC61	leucine rich repeat containing 61	-1.01779	0.00157313
ITPR3	inositol 1	-1.01794	0.00129617
THOC6	THO complex 6	-1.01923	0.000452685
SEH1L	SEH1 like nucleoporin	-1.01937	0.00186337
CEP192	centrosomal protein 192	-1.01938	0.00141837
PARP1	poly(ADP-ribose) polymerase 1	-1.01954	0.000134955
MAFG-DT	MAFG divergent transcript	-1.01959	0.00269461
IER5	immediate early response 5	-1.01981	0.000293578
TVP23A	trans-golgi network vesicle protein 23 homolog A	-1.02007	0.0165521
SHANK1	SH3 and multiple ankyrin repeat domains 1	-1.02035	0.004852
ZNF326	zinc finger protein 326	-1.02058	0.0116084
NECAB2	N-terminal EF-hand calcium binding protein 2	-1.02086	0.039192
SMPD4BP	sphingomyelin phosphodiesterase 4B	-1.0211	0.00100413
CDK2AP2	cyclin dependent kinase 2 associated protein 2	-1.02121	0.00013282
HADH	hydroxyacyl-CoA dehydrogenase	-1.02145	3.9231e-05
GALK2	galactokinase 2	-1.02206	0.000234665
RBBP8	RB binding protein 8	-1.02209	0.00501737
OLMALINC	oligodendrocyte maturation-associated long intergenic non-coding RNA	-1.0222	0.00215606
RIF1	replication timing regulatory factor 1	-1.02242	0.0328886
CMTM1	CKLF like MARVEL transmembrane domain containing 1	-1.0233	0.0371254
C2orf50	chromosome 2 open reading frame 50	-1.02342	0.0268732
CNTD1	cyclin N-terminal domain containing 1	-1.02354	0.0280864
EEF1AKMT2	EEF1A lysine methyltransferase 2	-1.02421	0.00511895
GOT1	glutamic-oxaloacetic transaminase 1	-1.02501	3.14192e-05
HEATR4	HEAT repeat containing 4	-1.02606	0.0122961
KATNAL1	katanin catalytic subunit A1 like 1	-1.02708	0.0350961
AAMDC	adipogenesis associated Mth938 domain containing	-1.0275	0.000128767
WDR88	WD repeat domain 88	-1.02801	0.000824605
NPHP3	nephrocystin 3	-1.02801	0.0108047
CYBB	cytochrome b-245 beta chain	-1.02809	0.0305874
PTMA	prothymosin alpha	-1.02886	0.000161424
UHRF1BP1L	UHRF1 binding protein 1 like	-1.02889	0.036196
SVIP	small VCP interacting protein	-1.02907	0.00888323
ZBTB2	zinc finger and BTB domain containing 2	-1.02997	0.000393649
COL9A3	collagen type IX alpha 3 chain	-1.03006	0.0110982
C2orf74	chromosome 2 open reading frame 74	-1.03017	0.000967929
ISOC1	isochorismatase domain containing 1	-1.03088	0.000412805
NARF	nuclear prelamin A recognition factor	-1.03101	0.00086922
ABCC8	ATP binding cassette subfamily C member 8	-1.03158	0.000226349
CEP78	centrosomal protein 78	-1.03176	0.00432328
OSER1	oxidative stress responsive serine rich 1	-1.03177	6.2375e-05
DNAH14	dynein axonemal heavy chain 14	-1.03185	0.0485538
HINT2	histidine triad nucleotide binding protein 2	-1.03253	0.00290932
SH3RF2	SH3 domain containing ring finger 2	-1.033	0.000127735
GTSE1-DT	GTSE1 divergent transcript	-1.03328	0.025815
TMEM223	transmembrane protein 223	-1.03396	9.75978e-05
HSPA4L	heat shock protein family A (Hsp70) member 4 like	-1.03439	0.0132809
PASK	PAS domain containing serine/threonine kinase	-1.03495	0.00116729
TMEM14B	transmembrane protein 14B	-1.03541	9.53357e-06
ZFP36L2	ZFP36 ring finger protein like 2	-1.03604	0.00568075
FCHSD2	FCH and double SH3 domains 2	-1.03711	0.000970427
CMC2	C-X9-C motif containing 2	-1.03791	0.00143882
CSRP2	cysteine and glycine rich protein 2	-1.03847	0.00347449
PIH1D2	PIH1 domain containing 2	-1.03848	0.0016669
ILF2	interleukin enhancer binding factor 2	-1.03857	1.98001e-05
C1QTNF3	C1q and TNF related 3	-1.03878	0.047356
SLC37A4	solute carrier family 37 member 4	-1.04	0.000382732
AEN	apoptosis enhancing nuclease	-1.04078	0.00132567
KLHL23	kelch like family member 23	-1.04125	0.0231315
BTN2A3P	butyrophilin subfamily 2 member A3	-1.04138	0.0377502
NDC1	NDC1 transmembrane nucleoporin	-1.04162	0.0112322
DCLRE1C	DNA cross-link repair 1C	-1.04174	0.00513195
HOXC11	homeobox C11	-1.04182	0.00254719
SYK	spleen associated tyrosine kinase	-1.04218	0.000506972
RFC5	replication factor C subunit 5	-1.04271	3.52732e-06
STOX1	storkhead box 1	-1.04327	0.00246083
GNGT1	G protein subunit gamma transducin 1	-1.04329	0.0309229
SLC25A36	solute carrier family 25 member 36	-1.04355	0.0280689
FOXD2	forkhead box D2	-1.04376	0.00471688
CMTM3	CKLF like MARVEL transmembrane domain containing 3	-1.04479	0.0174314
ARHGAP30	Rho GTPase activating protein 30	-1.04481	0.00538892
KCNJ12	potassium inwardly rectifying channel subfamily J member 12	-1.04531	0.00141989
SLIT2	slit guidance ligand 2	-1.04621	0.000489172
TESC	tescalcin	-1.04632	0.00549239
BLOC1S1	biogenesis of lysosomal organelles complex 1 subunit 1	-1.0464	0.00969922
PCDHGA9	protocadherin gamma subfamily A	-1.04651	0.0151865
KIT	KIT proto-oncogene	-1.0469	0.0232444
NUDT8	nudix hydrolase 8	-1.047	0.000407814
CWF19L2	CWF19 like cell cycle control factor 2	-1.0496	0.0146925
POU2F1	POU class 2 homeobox 1	-1.04964	0.00271719
PDE6D	phosphodiesterase 6D	-1.04978	9.40312e-05
MET	MET proto-oncogene	-1.05063	0.000150508
CILK1	ciliogenesis associated kinase 1	-1.05065	0.00378184
HS3ST3B1	heparan sulfate-glucosamine 3-sulfotransferase 3B1	-1.05068	0.000982533
C22orf46	CTA-216E10.6	-1.05114	4.34805e-05
MCM4	minichromosome maintenance complex component 4	-1.05207	7.79039e-06
CKAP2	cytoskeleton associated protein 2	-1.05211	0.00943934
FBF1	Fas binding factor 1	-1.05227	0.00014322
RGS3	regulator of G protein signaling 3	-1.05341	0.000196286
FRMD4B	FERM domain containing 4B	-1.0537	0.00153913
GPR37L1	G protein-coupled receptor 37 like 1	-1.05404	0.000309116
FBXO4	F-box protein 4	-1.05407	0.00497808
SFXN2	sideroflexin 2	-1.05434	0.00544557
ZNF219	zinc finger protein 219	-1.0547	0.00120029
ECHDC3	enoyl-CoA hydratase domain containing 3	-1.05494	0.00780589
FH	fumarate hydratase	-1.05502	0.000662204
HSH2D	hematopoietic SH2 domain containing	-1.05517	0.0222796
RAD18	RAD18 E3 ubiquitin protein ligase	-1.05538	0.00281239
INTS4	integrator complex subunit 4	-1.0556	2.75498e-05
SMIM32	small integral membrane protein 32	-1.05608	0.0133081
SLC16A3	solute carrier family 16 member 3	-1.0565	0.00161232
NIBAN1	niban apoptosis regulator 1	-1.05701	0.0139925
NPR3	natriuretic peptide receptor 3	-1.05705	0.0249404
FAM76B	family with sequence similarity 76 member B	-1.05706	0.0143785
PRX	periaxin	-1.05802	0.000159413
DNMT3B	DNA methyltransferase 3 beta	-1.05819	0.000701966
CCDC68	coiled-coil domain containing 68	-1.05857	0.00686644
KLF11	Kruppel like factor 11	-1.05899	0.00085711
ITM2C	integral membrane protein 2C	-1.05903	0.00158356
FBXO8	F-box protein 8	-1.05964	0.00436375
RSKR	ribosomal protein S6 kinase related	-1.05969	0.00173249
CDKL1	cyclin dependent kinase like 1	-1.06075	0.0249608
HNRNPA1L2	heterogeneous nuclear ribonucleoprotein A1 like 2	-1.06102	0.002054
TGS1	trimethylguanosine synthase 1	-1.06151	0.00157548
CKAP5	cytoskeleton associated protein 5	-1.06151	4.22462e-05
KSR2	kinase suppressor of ras 2	-1.06298	0.000277404
ZWILCH	zwilch kinetochore protein	-1.06602	0.00696657
DEF6	DEF6 guanine nucleotide exchange factor	-1.06615	0.00041026
ARRB2	arrestin beta 2	-1.06629	0.000965966
PCGF6	polycomb group ring finger 6	-1.0667	0.0233087
VASH2	vasohibin 2	-1.06727	0.00262613
C18orf54	chromosome 18 open reading frame 54	-1.06768	0.0181299
NAA16	N-alpha-acetyltransferase 16	-1.06921	0.0209073
SFPQ	splicing factor proline and glutamine rich	-1.06944	0.00119616
TFR2	transferrin receptor 2	-1.06955	0.00569168
ZNF623	zinc finger protein 623	-1.06986	0.0408151
TTC30A	tetratricopeptide repeat domain 30A	-1.06989	0.00278262
EIF1B	eukaryotic translation initiation factor 1B	-1.07028	0.000470319
DIAPH3	diaphanous related formin 3	-1.07041	0.0256377
TAF1A	TATA-box binding protein associated factor	-1.07059	0.0127941
H3C3	H3 clustered histone 3	-1.07062	0.0464058
HCG11	HLA complex group 11	-1.07116	0.00539041
HBP1	HMG-box transcription factor 1	-1.07122	0.00552879
SIN3A	SIN3 transcription regulator family member A	-1.07149	1.21846e-05
TBCCD1	TBCC domain containing 1	-1.07158	0.0012945
C21orf91	chromosome 21 open reading frame 91	-1.07176	0.0437234
ALKBH7	alkB homolog 7	-1.07202	0.00144458
DPH6	diphthamine biosynthesis 6	-1.07224	0.0263955
DCK	deoxycytidine kinase	-1.07273	0.0153284
SRSF3	serine and arginine rich splicing factor 3	-1.07321	0.000888523
MIS18A	MIS18 kinetochore protein A	-1.07338	0.000234936
PKIA	cAMP-dependent protein kinase inhibitor alpha	-1.07346	0.0245305
ZBED3	zinc finger BED-type containing 3	-1.0747	0.000489491
PRELID3A	PRELI domain containing 3A	-1.0752	0.00325692
PRPS2	phosphoribosyl pyrophosphate synthetase 2	-1.07604	0.000362529
DACH1	dachshund family transcription factor 1	-1.07656	0.00522573
SNX30	sorting nexin family member 30	-1.07665	0.00080803
TUBA1B	tubulin alpha 1b	-1.07667	0.000858296
FKBP10	FKBP prolyl isomerase 10	-1.07686	0.0153639
SCAI	suppressor of cancer cell invasion	-1.07687	0.0185367
EPB41L2	erythrocyte membrane protein band 4.1 like 2	-1.07688	1.07289e-05
CDC14A	cell division cycle 14A	-1.07714	8.44575e-06
EGR1	early growth response 1	-1.07819	0.000829478
TMEM106A	transmembrane protein 106A	-1.07823	0.00563435
ZNF423	zinc finger protein 423	-1.07901	0.0014634
SIRT2	sirtuin 2	-1.07929	0.00172105
ACTL6A	actin like 6A	-1.07931	0.000509307
MNX1	motor neuron and pancreas homeobox 1	-1.08172	0.00418697
CACYBP	calcyclin binding protein	-1.08204	0.00892189
UCA1	urothelial cancer associated 1	-1.08244	0.0210636
ANXA5	annexin A5	-1.08368	0.000426821
PLBD1	phospholipase B domain containing 1	-1.0837	0.00568446
NUP155	nucleoporin 155	-1.0841	0.00225662
HAUS8	HAUS augmin like complex subunit 8	-1.08443	5.55735e-05
LBHD1	LBH domain containing 1	-1.08539	0.00613769
RANBP1	RAN binding protein 1	-1.08583	2.51554e-05
POLN	DNA polymerase nu	-1.08596	0.0131321
MINCR	MYC-induced long non-coding RNA	-1.08711	0.0118489
NECTIN3	nectin cell adhesion molecule 3	-1.08721	0.0201665
TBC1D15	TBC1 domain family member 15	-1.0877	0.0164512
SMC6	structural maintenance of chromosomes 6	-1.08812	0.0222833
ULK4	unc-51 like kinase 4	-1.08857	0.000659183
ALDH7A1	aldehyde dehydrogenase 7 family member A1	-1.08867	9.37408e-06
COQ5	coenzyme Q5	-1.08887	0.000331844
PCDHGB2	protocadherin gamma subfamily B	-1.08923	0.00595296
NUP188	nucleoporin 188	-1.08924	0.000468375
NRL	neural retina leucine zipper	-1.09015	0.00529101
KLF12	Kruppel like factor 12	-1.09057	0.00555166
LMNB2	lamin B2	-1.09059	0.00103666
ODC1	ornithine decarboxylase 1	-1.09065	3.75682e-06
C5orf34	chromosome 5 open reading frame 34	-1.09068	0.023283
CEP85	centrosomal protein 85	-1.09131	2.84155e-05
ATP6V1B1	ATPase H+ transporting V1 subunit B1	-1.09195	0.0108257
HDAC4	histone deacetylase 4	-1.09226	0.000436757
PPM1K	protein phosphatase	-1.09246	0.00397097
CDC7	cell division cycle 7	-1.09258	0.00386085
CEP128	centrosomal protein 128	-1.09261	0.00120434
ZNF750	zinc finger protein 750	-1.09274	0.0167986
CNOT9	CCR4-NOT transcription complex subunit 9	-1.09286	9.40835e-07
PARP10	poly(ADP-ribose) polymerase family member 10	-1.09361	0.0326781
SETDB2	SET domain bifurcated histone lysine methyltransferase 2	-1.09403	0.00888513
ZCCHC8	zinc finger CCHC-type containing 8	-1.09443	0.000369865
EXOSC2	exosome component 2	-1.09551	1.35979e-05
NEMP1	nuclear envelope integral membrane protein 1	-1.09552	0.00232141
ART5	ADP-ribosyltransferase 5	-1.09603	0.00903185
SCARA5	scavenger receptor class A member 5	-1.09641	0.013678
NABP2	nucleic acid binding protein 2	-1.09647	0.000485488
PACSIN3	protein kinase C and casein kinase substrate in neurons 3	-1.09648	0.000792538
PTAFR	platelet activating factor receptor	-1.09683	0.0163534
HNRNPH1	heterogeneous nuclear ribonucleoprotein H1	-1.09685	0.000293413
EBP	EBP cholestenol delta-isomerase	-1.09703	0.000825317
PCBD2	pterin-4 alpha-carbinolamine dehydratase 2	-1.09705	0.000189087
SIX5	SIX homeobox 5	-1.09717	0.00045512
DLX4	distal-less homeobox 4	-1.09729	0.0041538
KIF24	kinesin family member 24	-1.09799	9.77038e-05
ULK2	unc-51 like autophagy activating kinase 2	-1.09815	0.00181374
ITGB1BP2	integrin subunit beta 1 binding protein 2	-1.0984	0.000469755
CDH11	cadherin 11	-1.09886	0.0346891
ZNF599	zinc finger protein 599	-1.0995	0.00296189
BCKDHA	branched chain keto acid dehydrogenase E1 subunit alpha	-1.09978	0.00101577
SMIM10L2A	small integral membrane protein 10 like 2A	-1.10093	0.00463997
NOX1	NADPH oxidase 1	-1.10199	0.035621
HPRT1	hypoxanthine phosphoribosyltransferase 1	-1.10246	0.00330692
C2CD5	C2 calcium dependent domain containing 5	-1.10313	0.0101168
CHAF1A	chromatin assembly factor 1 subunit A	-1.10371	0.00191502
TNFRSF11A	TNF receptor superfamily member 11a	-1.1039	0.000365733
CDK2	cyclin dependent kinase 2	-1.1043	1.88538e-05
INHA	inhibin subunit alpha	-1.10451	0.00178291
KCNS3	potassium voltage-gated channel modifier subfamily S member 3	-1.10451	0.00277157
KCNIP3	potassium voltage-gated channel interacting protein 3	-1.10527	0.00616416
MAP3K4	mitogen-activated protein kinase kinase kinase 4	-1.10596	0.000270362
TTPA	alpha tocopherol transfer protein	-1.10621	0.026171
ARHGEF26	Rho guanine nucleotide exchange factor 26	-1.10706	0.0397125
PHACTR4	phosphatase and actin regulator 4	-1.10834	1.68211e-05
COX20	cytochrome c oxidase assembly factor COX20	-1.10876	0.00987869
PPWD1	peptidylprolyl isomerase domain and WD repeat containing 1	-1.10905	0.00608734
CDK5RAP2	CDK5 regulatory subunit associated protein 2	-1.10906	6.54912e-06
TRAPPC9	trafficking protein particle complex 9	-1.10975	0.000634362
HSPA12B	heat shock protein family A (Hsp70) member 12B	-1.11015	0.0109289
SLCO4A1	solute carrier organic anion transporter family member 4A1	-1.11105	9.99464e-05
BSCL2	BSCL2 lipid droplet biogenesis associated	-1.11205	0.00732992
GANC	glucosidase alpha	-1.11285	0.000710673
DNMT1	DNA methyltransferase 1	-1.11387	0.000381654
POC1A	POC1 centriolar protein A	-1.11396	0.000948682
MAGOHB	mago homolog B	-1.11505	0.00278722
ANKRD36B	ankyrin repeat domain 36B	-1.11541	0.0242156
IPO11	importin 11	-1.11542	0.0136519
PAFAH1B3	platelet activating factor acetylhydrolase 1b catalytic subunit 3	-1.11552	6.86169e-05
TMEM210	transmembrane protein 210	-1.11553	0.0283301
CNTROB	centrobin	-1.11556	0.000546772
MMD	monocyte to macrophage differentiation associated	-1.11609	0.0251973
ATP6V1D	ATPase H+ transporting V1 subunit D	-1.11641	0.00108686
SNRNP25	small nuclear ribonucleoprotein U11/U12 subunit 25	-1.11774	0.00100695
RNF227	ring finger protein 227	-1.11776	0.000832814
PRPF3	pre-mRNA processing factor 3	-1.11781	3.61427e-05
DCLRE1B	DNA cross-link repair 1B	-1.11847	1.92183e-05
C19orf81	chromosome 19 open reading frame 81	-1.11955	0.00594041
TTLL13P	tubulin tyrosine ligase like 13	-1.11963	0.0367705
NUP88	nucleoporin 88	-1.11999	0.00023251
LRRFIP2	LRR binding FLII interacting protein 2	-1.12078	0.000190146
TRAIP	TRAF interacting protein	-1.12162	0.00139304
CEP76	centrosomal protein 76	-1.12209	0.00224751
ACADM	acyl-CoA dehydrogenase medium chain	-1.12238	0.0244137
PER3	period circadian regulator 3	-1.12305	0.000170807
TMEM135	transmembrane protein 135	-1.12407	0.0143652
RTEL1	regulator of telomere elongation helicase 1	-1.12421	0.011796
ATP6V1G1	ATPase H+ transporting V1 subunit G1	-1.12473	0.000455677
PDE5A	phosphodiesterase 5A	-1.12487	0.0216437
ZNF568	zinc finger protein 568	-1.12538	0.0331218
MRPL18	mitochondrial ribosomal protein L18	-1.12712	0.000121229
THAP10	THAP domain containing 10	-1.12738	0.00352564
TCHP	trichoplein keratin filament binding	-1.12776	0.00108438
KLK12	kallikrein related peptidase 12	-1.12783	0.0133848
H3C2	H3 clustered histone 2	-1.12793	0.0239314
APAF1	apoptotic peptidase activating factor 1	-1.12905	0.00766364
ALYREF	Aly/REF export factor	-1.12938	0.000637769
SHH	sonic hedgehog signaling molecule	-1.12981	0.00191662
MSH2	mutS homolog 2	-1.13031	0.00597149
KLHL24	kelch like family member 24	-1.13046	0.0173969
RGS20	regulator of G protein signaling 20	-1.13139	0.0112501
HOXC6	homeobox C6	-1.13382	0.00966954
CMAHP	cytidine monophospho-N-acetylneuraminic acid hydroxylase	-1.1339	0.0068903
PBX1	PBX homeobox 1	-1.13429	0.00045284
KLK10	kallikrein related peptidase 10	-1.13459	0.00656745
HSD17B13	hydroxysteroid 17-beta dehydrogenase 13	-1.13468	0.0324169
PCCA	propionyl-CoA carboxylase subunit alpha	-1.13479	0.000893179
CEP250	centrosomal protein 250	-1.13525	0.000462078
RNF168	ring finger protein 168	-1.1355	0.000212255
CENPP	centromere protein P	-1.13619	0.00179003
SLC27A5	solute carrier family 27 member 5	-1.13684	0.00406082
RAB3IP	RAB3A interacting protein	-1.13908	0.00167177
DDX46	DEAD-box helicase 46	-1.13929	0.00317219
WASH7P	WASP family homolog 7	-1.1396	0.0156489
CCN5	cellular communication network factor 5	-1.14078	0.000223002
C9orf152	chromosome 9 open reading frame 152	-1.14138	0.000923241
DLEU7	deleted in lymphocytic leukemia 7	-1.14206	0.0293961
INTS8	integrator complex subunit 8	-1.1421	0.00843788
NUP54	nucleoporin 54	-1.14261	0.00739089
C20orf144	chromosome 20 open reading frame 144	-1.14265	0.0110352
ZNF385C	zinc finger protein 385C	-1.143	0.000533896
PSMC3	proteasome 26S subunit	-1.143	0.00134512
PKIB	cAMP-dependent protein kinase inhibitor beta	-1.14337	0.00272439
KANSL1L	KAT8 regulatory NSL complex subunit 1 like	-1.14461	0.0192267
SEMA3G	semaphorin 3G	-1.14507	0.0026911
HSPA2	heat shock protein family A (Hsp70) member 2	-1.14674	0.000444132
SF3B3	splicing factor 3b subunit 3	-1.14715	4.56185e-05
RAD51C	RAD51 paralog C	-1.14813	0.000302976
ASF1A	anti-silencing function 1A histone chaperone	-1.1487	0.00456869
RAD54B	RAD54 homolog B	-1.1497	0.00781948
BBC3	BCL2 binding component 3	-1.14972	0.00225768
GDAP1	ganglioside induced differentiation associated protein 1	-1.15019	0.00414192
ACOX2	acyl-CoA oxidase 2	-1.15031	0.00510579
C8orf37	chromosome 8 open reading frame 37	-1.15094	0.000791835
EHD2	EH domain containing 2	-1.15124	7.14925e-05
ZNF541	zinc finger protein 541	-1.15182	0.00641658
FKBP5	FKBP prolyl isomerase 5	-1.15219	4.23906e-05
ZDHHC6	zinc finger DHHC-type palmitoyltransferase 6	-1.15252	0.000233466
SMIM11A	small integral membrane protein 11A	-1.1526	0.0390503
INTS6L	integrator complex subunit 6 like	-1.1534	0.00618924
HSPB11	heat shock protein family B (small) member 11	-1.15344	0.00892597
TOPBP1	DNA topoisomerase II binding protein 1	-1.15351	0.00542387
ESR2	estrogen receptor 2	-1.15395	0.0178215
GAL	galanin and GMAP prepropeptide	-1.15447	0.00114272
LRR1	leucine rich repeat protein 1	-1.15472	0.000153516
PITPNM3	PITPNM family member 3	-1.15477	0.0151028
PRLH	prolactin releasing hormone	-1.15488	0.00213414
PRPF38A	pre-mRNA processing factor 38A	-1.15532	0.00064887
ACP4	acid phosphatase 4	-1.15646	0.0373481
FAM120C	family with sequence similarity 120C	-1.15739	0.00309054
ACTA2	actin alpha 2	-1.15768	0.000536973
TRA2B	transformer 2 beta homolog	-1.1582	0.000446069
TTC33	tetratricopeptide repeat domain 33	-1.15837	0.00731258
RGMA	repulsive guidance molecule BMP co-receptor a	-1.15889	0.0278085
CCDC114	coiled-coil domain containing 114	-1.15947	0.00714149
XRCC2	X-ray repair cross complementing 2	-1.16011	0.00157335
NPTX1	neuronal pentraxin 1	-1.16171	0.0137541
ANO7	anoctamin 7	-1.16178	0.00142404
HEYL	hes related family bHLH transcription factor with YRPW motif like	-1.16245	0.0101186
TRMT11	tRNA methyltransferase 11 homolog	-1.16278	0.00449664
CETN3	centrin 3	-1.16325	0.0295023
NXT2	nuclear transport factor 2 like export factor 2	-1.16345	0.0258336
SIRPA	signal regulatory protein alpha	-1.16363	0.000959264
IGSF9B	immunoglobulin superfamily member 9B	-1.16436	0.00152821
ROM1	retinal outer segment membrane protein 1	-1.16439	0.00573398
GINS3	GINS complex subunit 3	-1.16472	0.000646369
ZNF670	zinc finger protein 670	-1.16503	0.0108018
SHISA8	shisa family member 8	-1.16595	8.25008e-05
PCDHB14	protocadherin beta 14	-1.16713	0.000818617
NCAPD3	non-SMC condensin II complex subunit D3	-1.16815	1.70942e-05
VKORC1	vitamin K epoxide reductase complex subunit 1	-1.16882	0.000735865
SLURP1	secreted LY6/PLAUR domain containing 1	-1.17	0.0364424
COQ3	coenzyme Q3	-1.17002	0.00405741
AGR2	anterior gradient 2	-1.17129	2.34234e-05
MARCHF8	membrane associated ring-CH-type finger 8	-1.17136	0.0385947
TMEM232	transmembrane protein 232	-1.17159	0.0302727
MAST1	microtubule associated serine/threonine kinase 1	-1.17159	0.013998
LNP1	leukemia NUP98 fusion partner 1	-1.17205	0.00253514
CLMP	CXADR like membrane protein	-1.17272	0.0178627
KCTD9	potassium channel tetramerization domain containing 9	-1.17318	0.029365
SNRPA	small nuclear ribonucleoprotein polypeptide A	-1.17327	0.000922004
NSUN7	NOP2/Sun RNA methyltransferase family member 7	-1.17419	0.00274465
ARL6IP6	ADP ribosylation factor like GTPase 6 interacting protein 6	-1.17441	0.00510625
ATP6V0D1	ATPase H+ transporting V0 subunit d1	-1.17471	0.00105572
ATG10	autophagy related 10	-1.17602	0.000537036
PC	pyruvate carboxylase	-1.17673	0.000522181
CREB3L4	cAMP responsive element binding protein 3 like 4	-1.17678	0.00040181
YOD1	YOD1 deubiquitinase	-1.17757	0.00947492
KCNG3	potassium voltage-gated channel modifier subfamily G member 3	-1.17769	0.0396471
ALPK1	alpha kinase 1	-1.1791	1.40746e-07
TMEM221	transmembrane protein 221	-1.17917	0.0127608
GTF2A1	general transcription factor IIA subunit 1	-1.17976	0.0134746
SPTY2D1OS	SPTY2D1 opposite strand	-1.18042	0.00206685
TFF3	trefoil factor 3	-1.18176	0.000187242
MCMBP	minichromosome maintenance complex binding protein	-1.18252	0.000995265
ARL13B	ADP ribosylation factor like GTPase 13B	-1.18313	0.0138324
HPD	4-hydroxyphenylpyruvate dioxygenase	-1.18333	0.00885803
NUDT6	nudix hydrolase 6	-1.18368	0.00147204
DLEU2	deleted in lymphocytic leukemia 2	-1.18416	0.00238749
PMS2P7	PMS1 homolog 2	-1.18463	0.0106943
CORO2B	coronin 2B	-1.18577	0.0407563
C15orf62	chromosome 15 open reading frame 62	-1.186	0.00445815
HLTF	helicase like transcription factor	-1.18639	0.0141546
CENPV	centromere protein V	-1.18692	0.00112877
POLR2A	RNA polymerase II subunit A	-1.18715	0.000171758
ADI1	acireductone dioxygenase 1	-1.18769	0.00396584
MFNG	MFNG O-fucosylpeptide 3-beta-N-acetylglucosaminyltransferase	-1.18787	0.0204281
SLC38A2	solute carrier family 38 member 2	-1.18856	0.0160605
SNRNP48	small nuclear ribonucleoprotein U11/U12 subunit 48	-1.19017	0.0072417
CDCA4	cell division cycle associated 4	-1.19064	0.00033459
PATL1	PAT1 homolog 1	-1.19083	0.000353083
LYSMD1	LysM domain containing 1	-1.19181	0.00134303
RNASEH2A	ribonuclease H2 subunit A	-1.19217	0.000983069
FOSL1	FOS like 1	-1.19225	0.00923116
BLMH	bleomycin hydrolase	-1.1926	0.000104438
ASB3	ankyrin repeat and SOCS box containing 3	-1.1938	0.0146076
PPM1D	protein phosphatase	-1.19404	0.000983346
MTFR1	mitochondrial fission regulator 1	-1.19487	0.00770096
RGS12	regulator of G protein signaling 12	-1.19498	0.000972757
BCO1	beta-carotene oxygenase 1	-1.19589	0.00524221
DERA	deoxyribose-phosphate aldolase	-1.19594	0.000216628
RAB3B	RAB3B	-1.19745	0.00429871
RAB30-DT	RAB30 divergent transcript	-1.19776	0.000358796
PLA2G3	phospholipase A2 group III	-1.19787	0.0019247
GTPBP3	GTP binding protein 3	-1.19797	0.000560172
EFCAB2	EF-hand calcium binding domain 2	-1.19817	0.0118438
DBNDD2	dysbindin domain containing 2	-1.1982	0.0485375
SEMA3B	semaphorin 3B	-1.19933	0.00800061
SPATA18	spermatogenesis associated 18	-1.20003	0.00877805
THSD7B	thrombospondin type 1 domain containing 7B	-1.20021	0.00507145
CCDC106	coiled-coil domain containing 106	-1.20043	0.0016015
METTL16	methyltransferase like 16	-1.20055	3.12886e-06
YWHAH	tyrosine 3-monooxygenase/tryptophan 5-monooxygenase activation protein eta	-1.20065	0.000667703
IFT172	intraflagellar transport 172	-1.20145	0.000864925
ZNF511	zinc finger protein 511	-1.20347	0.00043485
FOXN3	forkhead box N3	-1.20421	0.00385542
C6orf141	chromosome 6 open reading frame 141	-1.20459	3.04225e-06
PRLR	prolactin receptor	-1.20499	0.00158502
TMEM237	transmembrane protein 237	-1.20547	0.000954001
LAPTM4A	lysosomal protein transmembrane 4 alpha	-1.20637	0.000581289
IKBIP	IKBKB interacting protein	-1.20856	0.00312978
CHRNA3	cholinergic receptor nicotinic alpha 3 subunit	-1.2086	0.0248144
OXNAD1	oxidoreductase NAD binding domain containing 1	-1.20916	0.000235748
CECR2	CECR2 histone acetyl-lysine reader	-1.20979	3.54867e-06
POLD1	DNA polymerase delta 1	-1.20979	0.00090957
ANTXR1	ANTXR cell adhesion molecule 1	-1.21059	0.000146544
WDHD1	WD repeat and HMG-box DNA binding protein 1	-1.21142	0.00585883
IL20RB	interleukin 20 receptor subunit beta	-1.21252	0.0228696
HASPIN	histone H3 associated protein kinase	-1.2143	0.00182955
CASC2	cancer susceptibility 2	-1.21448	0.00142141
BRME1	break repair meiotic recombinase recruitment factor 1	-1.2149	0.00941941
MRPL16	mitochondrial ribosomal protein L16	-1.21522	1.27331e-05
FRMPD3	FERM and PDZ domain containing 3	-1.2171	0.000313177
GLIDR	glioblastoma down-regulated RNA	-1.21718	0.00118554
H3-5	H3.5 histone	-1.21827	0.0084963
SLC7A8	solute carrier family 7 member 8	-1.21872	0.00481118
HMGN3	high mobility group nucleosomal binding domain 3	-1.21893	0.0109771
GP1BA	glycoprotein Ib platelet subunit alpha	-1.22024	0.00884264
RHNO1	RAD9-HUS1-RAD1 interacting nuclear orphan 1	-1.22074	3.10565e-05
CHASERR	CHD2 adjacent suppressive regulatory RNA	-1.22118	0.025749
EME1	essential meiotic structure-specific endonuclease 1	-1.22162	0.000295837
TIGD1	tigger transposable element derived 1	-1.22272	0.00222938
TTC28	tetratricopeptide repeat domain 28	-1.22317	4.98725e-05
IRX4	iroquois homeobox 4	-1.22329	0.000357029
ZC2HC1A	zinc finger C2HC-type containing 1A	-1.22335	0.0140849
SNPH	syntaphilin	-1.22388	0.0448606
EXOSC8	exosome component 8	-1.22392	3.53924e-05
SLC1A2	solute carrier family 1 member 2	-1.22522	0.00367801
TRPV4	transient receptor potential cation channel subfamily V member 4	-1.22581	0.000870516
CWC27	CWC27 spliceosome associated cyclophilin	-1.22687	0.00143919
H2BC14	H2B clustered histone 14	-1.22691	0.000488627
PAGR1	PAXIP1 associated glutamate rich protein 1	-1.22703	0.000115138
ALG1L	ALG1 chitobiosyldiphosphodolichol beta-mannosyltransferase like	-1.22726	0.000101127
TDP1	tyrosyl-DNA phosphodiesterase 1	-1.22751	4.20979e-05
ERAP2	endoplasmic reticulum aminopeptidase 2	-1.22778	0.0487293
HOGA1	4-hydroxy-2-oxoglutarate aldolase 1	-1.22793	0.00206509
KIF7	kinesin family member 7	-1.22852	0.00175015
CALML4	calmodulin like 4	-1.22879	3.03407e-05
NRF1	nuclear respiratory factor 1	-1.22963	0.000293142
CD55	CD55 molecule (Cromer blood group)	-1.22999	0.000639167
LRRC75A	leucine rich repeat containing 75A	-1.23103	0.00133893
DPF1	double PHD fingers 1	-1.23103	0.00459098
TGFBR3L	transforming growth factor beta receptor 3 like	-1.23148	0.0106246
CRLF1	cytokine receptor like factor 1	-1.23202	0.00176465
NTNG2	netrin G2	-1.23306	0.0197602
FHOD3	formin homology 2 domain containing 3	-1.23347	0.000347455
MFAP2	microfibril associated protein 2	-1.23368	0.00185214
GLS2	glutaminase 2	-1.23474	0.000364579
PLCH2	phospholipase C eta 2	-1.23477	0.0010217
C15orf61	chromosome 15 open reading frame 61	-1.23481	0.000506715
LYAR	Ly1 antibody reactive	-1.23507	0.000393005
GALM	galactose mutarotase	-1.23564	0.00157035
CCDC15	coiled-coil domain containing 15	-1.23582	0.0259602
PRDM1	PR/SET domain 1	-1.2359	0.00511669
MEIOC	meiosis specific with coiled-coil domain	-1.23651	0.0416679
N4BP2	NEDD4 binding protein 2	-1.2368	0.0494187
LDHD	lactate dehydrogenase D	-1.23693	0.000707096
NUDT21	nudix hydrolase 21	-1.23736	0.00893998
ZSCAN5A	zinc finger and SCAN domain containing 5A	-1.23745	0.00167148
LRRC8C	leucine rich repeat containing 8 VRAC subunit C	-1.23822	0.0085013
CHST5	carbohydrate sulfotransferase 5	-1.23832	0.0310934
GRB14	growth factor receptor bound protein 14	-1.23839	0.0121432
RARRES2	retinoic acid receptor responder 2	-1.23849	0.024393
APOLD1	apolipoprotein L domain containing 1	-1.2385	0.00554868
MAN1B1-DT	MAN1B1 divergent transcript	-1.23855	0.000460909
ANKRD13A	ankyrin repeat domain 13A	-1.23898	9.19235e-05
TNFRSF6B	TNF receptor superfamily member 6b	-1.23903	0.0131455
CCDC77	coiled-coil domain containing 77	-1.23931	0.000155695
CSTA	cystatin A	-1.23966	0.0296737
VAV3	vav guanine nucleotide exchange factor 3	-1.23981	0.00072826
TIMELESS	timeless circadian regulator	-1.2405	0.00017851
RND2	Rho family GTPase 2	-1.24119	0.0405636
CRLF3	cytokine receptor like factor 3	-1.24127	0.000102502
RMI1	RecQ mediated genome instability 1	-1.24166	0.0163508
ACYP1	acylphosphatase 1	-1.24195	0.00732346
SOX15	SRY-box transcription factor 15	-1.24322	0.0110144
EEFSEC	eukaryotic elongation factor	-1.24338	0.00142203
NT5DC4	5'-nucleotidase domain containing 4	-1.24496	0.0108854
ANKRD63	ankyrin repeat domain 63	-1.24643	0.0327995
HS3ST3A1	heparan sulfate-glucosamine 3-sulfotransferase 3A1	-1.2466	0.00305216
CCDC58	coiled-coil domain containing 58	-1.24676	0.00875688
ST3GAL3	ST3 beta-galactoside alpha-2	-1.2468	0.0110302
SYBU	syntabulin	-1.24729	3.11793e-05
FAF1	Fas associated factor 1	-1.24771	1.29933e-06
TMEM52	transmembrane protein 52	-1.24805	0.00247325
PPM1E	protein phosphatase	-1.24844	0.00259923
CCDC18	coiled-coil domain containing 18	-1.24906	0.0304443
TSPAN11	tetraspanin 11	-1.24976	0.00415081
GPR176	G protein-coupled receptor 176	-1.25072	0.00106508
DYNC2I2	dynein 2 intermediate chain 2	-1.25109	0.000475436
CHAC2	ChaC glutathione specific gamma-glutamylcyclotransferase 2	-1.2515	0.00098886
FANCG	FA complementation group G	-1.25173	0.00140243
LRRC40	leucine rich repeat containing 40	-1.25268	0.0224333
SGK3	serum/glucocorticoid regulated kinase family member 3	-1.25279	8.64278e-05
TAF6	TATA-box binding protein associated factor 6	-1.25295	0.000497742
KANK3	KN motif and ankyrin repeat domains 3	-1.25411	0.00374658
CTBP1-DT	CTBP1 divergent transcript	-1.25523	0.000285815
HPF1	histone PARylation factor 1	-1.25591	0.0312786
PAIP2B	poly(A) binding protein interacting protein 2B	-1.25662	0.000527864
SGCG	sarcoglycan gamma	-1.2573	0.00231738
PCNT	pericentrin	-1.25735	0.000169482
NUCKS1	nuclear casein kinase and cyclin dependent kinase substrate 1	-1.2581	0.00611687
CYBRD1	cytochrome b reductase 1	-1.25835	0.0423456
LZTFL1	leucine zipper transcription factor like 1	-1.25843	0.00597515
HOXA6	homeobox A6	-1.25852	0.0260833
FEN1	flap structure-specific endonuclease 1	-1.25952	4.19851e-05
FSCN1	fascin actin-bundling protein 1	-1.25997	0.00172953
HSF2BP	heat shock transcription factor 2 binding protein	-1.26049	0.000809211
MLLT11	MLLT11 transcription factor 7 cofactor	-1.26085	0.0100336
GPR68	G protein-coupled receptor 68	-1.26088	0.00187963
SHC3	SHC adaptor protein 3	-1.2615	0.00922768
C1GALT1C1L	C1GALT1 specific chaperone 1 like	-1.26153	0.00356226
NANOS3	nanos C2HC-type zinc finger 3	-1.26368	0.00935228
NRARP	NOTCH regulated ankyrin repeat protein	-1.26491	4.07333e-05
CARMIL3	capping protein regulator and myosin 1 linker 3	-1.26518	0.0233645
PIANP	PILR alpha associated neural protein	-1.26561	0.0231404
PRDM16	PR/SET domain 16	-1.26566	0.00157171
PCDHGB3	protocadherin gamma subfamily B	-1.26582	0.00573874
SOCS2	suppressor of cytokine signaling 2	-1.2659	0.00130473
KIAA0586	KIAA0586	-1.26601	0.0087871
GALNT12	polypeptide N-acetylgalactosaminyltransferase 12	-1.2663	0.000924161
C18orf61	uncharacterized LOC497259	-1.26909	0.0189538
KREMEN2	kringle containing transmembrane protein 2	-1.26985	0.0215607
ZBTB44	zinc finger and BTB domain containing 44	-1.27217	0.00639072
ATP6V1E2	ATPase H+ transporting V1 subunit E2	-1.27275	0.00219878
MYCN	MYCN proto-oncogene	-1.27334	0.0458972
RECQL4	RecQ like helicase 4	-1.27595	0.000489721
GPN3	GPN-loop GTPase 3	-1.27596	0.00333406
MZT1	mitotic spindle organizing protein 1	-1.27636	0.0091115
MAPK8	mitogen-activated protein kinase 8	-1.27814	0.000491301
ZC3HC1	zinc finger C3HC-type containing 1	-1.27854	0.000672482
RPS27L	ribosomal protein S27 like	-1.27884	7.44431e-05
ATG4C	autophagy related 4C cysteine peptidase	-1.2803	0.0215273
APOBEC3B	apolipoprotein B mRNA editing enzyme catalytic subunit 3B	-1.28117	0.000695336
CREBRF	CREB3 regulatory factor	-1.28118	0.0327375
MDM1	Mdm1 nuclear protein	-1.28148	0.000545695
SCGB2B2	secretoglobin family 2B member 2	-1.28197	0.0378688
HYLS1	HYLS1 centriolar and ciliogenesis associated	-1.28211	0.00038759
SGO2	shugoshin 2	-1.28278	0.0476415
FCGRT	Fc fragment of IgG receptor and transporter	-1.2834	0.00631747
SH3BP1	SH3 domain binding protein 1	-1.28508	0.000366398
PPIL3	peptidylprolyl isomerase like 3	-1.28643	0.0040293
ANK1	ankyrin 1	-1.28697	0.000118095
NTNG1	netrin G1	-1.28728	0.00261169
HAUS2	HAUS augmin like complex subunit 2	-1.29019	0.00198574
SNAI1	snail family transcriptional repressor 1	-1.29124	0.0228526
USP18	ubiquitin specific peptidase 18	-1.29188	0.0321572
EFCAB7	EF-hand calcium binding domain 7	-1.29188	0.0396747
STARD9	StAR related lipid transfer domain containing 9	-1.29332	0.00948172
RPH3AL	rabphilin 3A like (without C2 domains)	-1.29345	0.0194372
THEM5	thioesterase superfamily member 5	-1.2936	0.00373824
MARK1	microtubule affinity regulating kinase 1	-1.294	0.0235998
ZNF732	zinc finger protein 732	-1.29441	0.00267459
PLAC1	placenta enriched 1	-1.29497	0.0125078
CXCL12	C-X-C motif chemokine ligand 12	-1.29578	0.000126707
CCR7	C-C motif chemokine receptor 7	-1.29616	0.00553552
DPY30	dpy-30 histone methyltransferase complex regulatory subunit	-1.29715	0.000184711
POLQ	DNA polymerase theta	-1.29803	0.0032787
EFHD1	EF-hand domain family member D1	-1.29888	0.000633385
N4BP2L1	NEDD4 binding protein 2 like 1	-1.29981	0.00245558
CDT1	chromatin licensing and DNA replication factor 1	-1.30064	0.000305792
GABPB1	GA binding protein transcription factor subunit beta 1	-1.30102	0.00502551
ALDOC	aldolase	-1.30104	0.000141038
USP37	ubiquitin specific peptidase 37	-1.30134	0.0143211
C16orf95	chromosome 16 open reading frame 95	-1.30297	0.00011681
LNCOC1	lncRNA associated with ovarian cancer 1	-1.30339	0.000272705
DHRS4L1	dehydrogenase/reductase 4 like 1	-1.30465	0.0251194
NEURL1	neuralized E3 ubiquitin protein ligase 1	-1.30496	0.00597755
SLC22A17	solute carrier family 22 member 17	-1.30537	0.000210194
TH2LCRR	T helper type 2 locus control region associated RNA	-1.30551	0.0397496
GALNT16	polypeptide N-acetylgalactosaminyltransferase 16	-1.30551	0.00480638
METTL4	methyltransferase like 4	-1.30582	0.00747161
IFIH1	interferon induced with helicase C domain 1	-1.30644	0.000164933
COL10A1	collagen type X alpha 1 chain	-1.30656	0.00491015
ZNF345	zinc finger protein 345	-1.30664	0.000536999
ZDHHC2	zinc finger DHHC-type palmitoyltransferase 2	-1.30775	0.00836065
ATP6AP2	ATPase H+ transporting accessory protein 2	-1.30815	0.00391232
FAM117A	family with sequence similarity 117 member A	-1.30873	0.0046674
WBP2NL	WBP2 N-terminal like	-1.30937	0.0309108
CD160	CD160 molecule	-1.30955	0.0325434
ZIC5	Zic family member 5	-1.31038	0.00276285
NCAPH2	non-SMC condensin II complex subunit H2	-1.31247	0.00215002
CDC6	cell division cycle 6	-1.31308	0.000798977
SLPI	secretory leukocyte peptidase inhibitor	-1.31335	0.0055744
RFC2	replication factor C subunit 2	-1.31397	0.0003031
DPYSL2	dihydropyrimidinase like 2	-1.31549	7.8707e-05
TMEM98	transmembrane protein 98	-1.31646	0.0128204
HNRNPA2B1	heterogeneous nuclear ribonucleoprotein A2/B1	-1.31712	0.000248694
CCDC117	coiled-coil domain containing 117	-1.31909	0.00363013
SAPCD2	suppressor APC domain containing 2	-1.31969	0.000482792
KLHL15	kelch like family member 15	-1.32012	0.00233149
KIF22	kinesin family member 22	-1.32045	0.000574164
GRIN2D	glutamate ionotropic receptor NMDA type subunit 2D	-1.32105	0.00607141
GKAP1	G kinase anchoring protein 1	-1.32118	0.00938433
GABPB1-IT1	GABPB1 intronic transcript	-1.32166	0.00282134
SH3PXD2A	SH3 and PX domains 2A	-1.32201	0.00166955
TEN1-CDK3	TEN1-CDK3 readthrough (NMD candidate)	-1.32281	0.0184754
KRT9	keratin 9	-1.32302	0.0244656
HNRNPH3	heterogeneous nuclear ribonucleoprotein H3	-1.32405	3.88223e-05
FAM178B	family with sequence similarity 178 member B	-1.32452	0.00586176
HEY2	hes related family bHLH transcription factor with YRPW motif 2	-1.32465	0.000285188
LBR	lamin B receptor	-1.32586	0.00764573
CCM2L	CCM2 like scaffold protein	-1.32845	0.000226723
PMF1	polyamine modulated factor 1	-1.32926	0.00168035
SCML2	Scm polycomb group protein like 2	-1.32946	0.00687437
MFSD4A	major facilitator superfamily domain containing 4A	-1.33281	0.00240049
ATP6V0A2	ATPase H+ transporting V0 subunit a2	-1.33356	0.00088082
SUN2	Sad1 and UNC84 domain containing 2	-1.3358	0.000561271
ROR2	receptor tyrosine kinase like orphan receptor 2	-1.33596	0.00690456
TCEA3	transcription elongation factor A3	-1.33639	0.0136394
FIGNL1	fidgetin like 1	-1.33641	0.00352845
ELOVL6	ELOVL fatty acid elongase 6	-1.33689	0.000465762
NPIPA8	nuclear pore complex interacting protein family member A8	-1.33741	0.000606824
MAD2L2	mitotic arrest deficient 2 like 2	-1.33747	0.000512057
STAG1	stromal antigen 1	-1.33763	0.00304472
ATP6V1B2	ATPase H+ transporting V1 subunit B2	-1.33817	0.000401356
HMGB3	high mobility group box 3	-1.33862	7.91757e-05
SOX3	SRY-box transcription factor 3	-1.33913	0.002441
BAHCC1	BAH domain and coiled-coil containing 1	-1.34086	0.000828268
MDP1	magnesium dependent phosphatase 1	-1.34163	0.00329326
CD83	CD83 molecule	-1.34179	0.0497448
SFR1	SWI5 dependent homologous recombination repair protein 1	-1.34236	0.00106556
PLEKHG4	pleckstrin homology and RhoGEF domain containing G4	-1.34254	0.000123168
H3-3B	H3.3 histone B	-1.34441	3.21795e-05
MCM2	minichromosome maintenance complex component 2	-1.34492	0.000123866
CKMT1B	creatine kinase	-1.34571	0.000114976
ICA1L	islet cell autoantigen 1 like	-1.34579	0.0323315
DUSP19	dual specificity phosphatase 19	-1.34673	0.00872039
ZFP69	ZFP69 zinc finger protein	-1.3472	0.00562115
SRGAP2C	SLIT-ROBO Rho GTPase activating protein 2C	-1.34845	0.000846399
GEMIN2	gem nuclear organelle associated protein 2	-1.34905	0.00118733
OASL	2'-5'-oligoadenylate synthetase like	-1.34924	9.71e-05
FAS	Fas cell surface death receptor	-1.35024	6.0855e-05
KPNA2	karyopherin subunit alpha 2	-1.352	3.82765e-05
CAMK2N2	calcium/calmodulin dependent protein kinase II inhibitor 2	-1.35276	0.000260813
NUDCD2	NudC domain containing 2	-1.35388	0.00100975
MRPL13	mitochondrial ribosomal protein L13	-1.35425	0.000119044
CKS1B	CDC28 protein kinase regulatory subunit 1B	-1.35488	0.000290799
MIS12	MIS12 kinetochore complex component	-1.3553	0.00175795
NUTM2F	NUT family member 2F	-1.35698	0.00883843
SLC36A4	solute carrier family 36 member 4	-1.35711	0.00054545
CDKAL1	CDK5 regulatory subunit associated protein 1 like 1	-1.35789	0.000884897
NOD2	nucleotide binding oligomerization domain containing 2	-1.35909	0.00444255
MYRIP	myosin VIIA and Rab interacting protein	-1.36019	0.00257832
HAUS1	HAUS augmin like complex subunit 1	-1.36081	3.32835e-05
CEP44	centrosomal protein 44	-1.36088	0.00366547
G2E3	G2/M-phase specific E3 ubiquitin protein ligase	-1.36115	0.017066
SLC4A10	solute carrier family 4 member 10	-1.36141	0.000184362
PSMB3	proteasome 20S subunit beta 3	-1.36212	0.00470749
DDX39A	DExD-box helicase 39A	-1.36255	0.00019767
H2BC13	H2B clustered histone 13	-1.36297	0.0377918
ACVR2B	activin A receptor type 2B	-1.36303	0.000687415
CFDP1	craniofacial development protein 1	-1.36327	2.97326e-05
DSN1	DSN1 component of MIS12 kinetochore complex	-1.36354	2.95112e-05
SECTM1	secreted and transmembrane 1	-1.36371	0.000783344
CLN3	CLN3 lysosomal/endosomal transmembrane protein	-1.36557	0.000927832
FAM81A	family with sequence similarity 81 member A	-1.36847	0.000979756
JAM3	junctional adhesion molecule 3	-1.36862	0.0229423
SLC16A10	solute carrier family 16 member 10	-1.36926	0.0324854
SYNE2	spectrin repeat containing nuclear envelope protein 2	-1.36948	0.000828188
MEIOSIN	meiosis initiator	-1.36954	0.00340061
PTCD1	pentatricopeptide repeat domain 1	-1.36968	0.0427295
SALL2	spalt like transcription factor 2	-1.37169	6.17715e-05
CHAF1B	chromatin assembly factor 1 subunit B	-1.37175	0.0004534
DBP	D-box binding PAR bZIP transcription factor	-1.37184	0.0130665
NRGN	neurogranin	-1.37242	0.000221969
SPTSSA	serine palmitoyltransferase small subunit A	-1.37262	0.00545721
TTC32	tetratricopeptide repeat domain 32	-1.37425	0.00245275
WDR86	WD repeat domain 86	-1.37462	0.0069101
RBMXL1	RBMX like 1	-1.37577	0.00157905
MTHFD2L	methylenetetrahydrofolate dehydrogenase (NADP+ dependent) 2 like	-1.37604	0.00151011
DNAAF3	dynein axonemal assembly factor 3	-1.37621	0.00651067
DLG4	discs large MAGUK scaffold protein 4	-1.37672	0.000437285
EFCAB11	EF-hand calcium binding domain 11	-1.37867	0.0038313
USP49	ubiquitin specific peptidase 49	-1.37871	0.00106014
ATP6V1F	ATPase H+ transporting V1 subunit F	-1.37897	0.000712728
SSRP1	structure specific recognition protein 1	-1.37901	5.38146e-05
TM4SF20	transmembrane 4 L six family member 20	-1.37964	0.0270105
CEP57	centrosomal protein 57	-1.37988	0.00691722
ATP6V1E1	ATPase H+ transporting V1 subunit E1	-1.38071	0.000123447
ST6GALNAC4	ST6 N-acetylgalactosaminide alpha-2	-1.38091	0.00785429
ARNTL	aryl hydrocarbon receptor nuclear translocator like	-1.38338	0.000866936
CDC25B	cell division cycle 25B	-1.38356	0.000146041
RAD21	RAD21 cohesin complex component	-1.38417	0.00870422
VXN	vexin	-1.38456	0.0113262
CDCA7L	cell division cycle associated 7 like	-1.38481	2.64761e-06
IL10RB-DT	IL10RB divergent transcript	-1.38484	0.0457252
HAGLROS	HAGLR opposite strand lncRNA	-1.38691	0.0207023
DLEU2L	deleted in lymphocytic leukemia 2 like	-1.3877	0.00657231
MMUT	methylmalonyl-CoA mutase	-1.38791	0.00217284
HOXC9	homeobox C9	-1.39012	0.00154445
CHN1	chimerin 1	-1.39018	0.000605219
MAP3K8	mitogen-activated protein kinase kinase kinase 8	-1.39098	5.82696e-05
ARHGAP19	Rho GTPase activating protein 19	-1.39109	0.000136116
CBX5	chromobox 5	-1.39125	0.000809398
ARL6IP1	ADP ribosylation factor like GTPase 6 interacting protein 1	-1.39239	0.00165319
METTL7A	methyltransferase like 7A	-1.39383	0.00311188
PSD2	pleckstrin and Sec7 domain containing 2	-1.39409	0.0456497
RMI2	RecQ mediated genome instability 2	-1.39419	0.00103466
PPARA	peroxisome proliferator activated receptor alpha	-1.39507	3.66698e-05
KAZALD1	Kazal type serine peptidase inhibitor domain 1	-1.39524	0.000451928
IL23A	interleukin 23 subunit alpha	-1.39634	0.0138372
ZNF232	zinc finger protein 232	-1.39671	0.00309329
CCDC66	coiled-coil domain containing 66	-1.3969	0.011988
SLITRK6	SLIT and NTRK like family member 6	-1.3974	0.00347193
AFAP1L2	actin filament associated protein 1 like 2	-1.39866	0.000497746
SLC35F1	solute carrier family 35 member F1	-1.39875	0.0111157
EXOSC9	exosome component 9	-1.39916	1.37352e-05
IGFBP6	insulin like growth factor binding protein 6	-1.40019	0.00926606
SYT17	synaptotagmin 17	-1.40072	0.0130631
FAM162A	family with sequence similarity 162 member A	-1.40123	0.000400461
EID2B	EP300 interacting inhibitor of differentiation 2B	-1.40189	0.00884623
MYBL1	MYB proto-oncogene like 1	-1.40284	0.00452177
BCAT2	branched chain amino acid transaminase 2	-1.40286	0.000389876
MRPS24	mitochondrial ribosomal protein S24	-1.40297	0.00256778
SLF1	SMC5-SMC6 complex localization factor 1	-1.40319	0.0206584
KCNN2	potassium calcium-activated channel subfamily N member 2	-1.40515	0.021444
POGLUT2	protein O-glucosyltransferase 2	-1.40554	0.00138834
MRPL23	mitochondrial ribosomal protein L23	-1.40757	0.00175919
RASGEF1B	RasGEF domain family member 1B	-1.40805	0.0318895
DONSON	DNA replication fork stabilization factor DONSON	-1.40841	0.0021283
PAQR8	progestin and adipoQ receptor family member 8	-1.40864	0.00642572
STARD4	StAR related lipid transfer domain containing 4	-1.40884	0.0229492
KIF26A	kinesin family member 26A	-1.40991	0.00154018
GSTA1	glutathione S-transferase alpha 1	-1.41234	0.0122929
POLH	DNA polymerase eta	-1.41242	4.00215e-05
SWI5	SWI5 homologous recombination repair protein	-1.4134	0.00111354
SEPTIN6	septin 6	-1.41362	0.00361612
SYCP2L	synaptonemal complex protein 2 like	-1.41472	0.0426091
CCDC74A	coiled-coil domain containing 74A	-1.41487	0.000150976
RNF26	ring finger protein 26	-1.41666	0.000134354
IRX3	iroquois homeobox 3	-1.41724	0.00146637
ANO1	anoctamin 1	-1.41768	0.000606773
ATP6V1C1	ATPase H+ transporting V1 subunit C1	-1.41775	0.00612461
SLC10A7	solute carrier family 10 member 7	-1.41788	0.00192395
HPS3	HPS3 biogenesis of lysosomal organelles complex 2 subunit 1	-1.41885	0.00074939
NPY1R	neuropeptide Y receptor Y1	-1.41921	0.00821516
FZD4	frizzled class receptor 4	-1.42012	0.000324335
TET1	tet methylcytosine dioxygenase 1	-1.42305	0.00926977
ECT2	epithelial cell transforming 2	-1.42306	0.00995043
HAUS5	HAUS augmin like complex subunit 5	-1.42361	0.00033485
AMPD1	adenosine monophosphate deaminase 1	-1.42588	0.0395624
FRAT2	FRAT regulator of WNT signaling pathway 2	-1.42642	0.000880553
FRZB	frizzled related protein	-1.42708	0.0453552
NXPH4	neurexophilin 4	-1.42729	0.00713718
ZNF891	zinc finger protein 891	-1.42811	0.0106877
DQX1	DEAQ-box RNA dependent ATPase 1	-1.4282	0.0255697
KCNC4	potassium voltage-gated channel subfamily C member 4	-1.4287	0.00640225
DARS2	aspartyl-tRNA synthetase 2	-1.42874	2.14501e-05
ADM5	adrenomedullin 5 (putative)	-1.42906	0.000152648
SLC26A10	solute carrier family 26 member 10	-1.42956	4.51301e-05
STARD8	StAR related lipid transfer domain containing 8	-1.43036	0.00484373
TTC9B	tetratricopeptide repeat domain 9B	-1.431	0.00598671
BARX2	BARX homeobox 2	-1.43127	0.000171585
B4GALNT2	beta-1	-1.4324	0.0399212
OSER1-DT	OSER1 divergent transcript	-1.43291	0.00917576
AJAP1	adherens junctions associated protein 1	-1.43347	0.0115212
WNT3A	Wnt family member 3A	-1.43462	0.0375756
GOLGA6L5P	golgin A6 family like 5	-1.43533	0.0195349
ABCA12	ATP binding cassette subfamily A member 12	-1.43658	0.00230858
C16orf54	chromosome 16 open reading frame 54	-1.43747	0.0107474
CTDSPL2	CTD small phosphatase like 2	-1.43803	0.01162
SNRPG	small nuclear ribonucleoprotein polypeptide G	-1.43867	0.000204247
DRAM1	DNA damage regulated autophagy modulator 1	-1.4391	0.000978151
INPP5D	inositol polyphosphate-5-phosphatase D	-1.43917	2.73219e-05
BORA	BORA aurora kinase A activator	-1.4408	0.00665032
SOWAHA	sosondowah ankyrin repeat domain family member A	-1.44177	0.00312923
SEMA6B	semaphorin 6B	-1.44228	0.0036058
BRCA2	BRCA2 DNA repair associated	-1.44273	0.0180811
NPAT	nuclear protein	-1.44336	0.00858556
FANCE	FA complementation group E	-1.44359	6.56435e-05
KCNC1	potassium voltage-gated channel subfamily C member 1	-1.44405	0.0411698
TGFB1I1	transforming growth factor beta 1 induced transcript 1	-1.44459	0.000562102
POLA1	DNA polymerase alpha 1	-1.44517	0.00026657
SMC3	structural maintenance of chromosomes 3	-1.44609	0.00910992
IFIT3	interferon induced protein with tetratricopeptide repeats 3	-1.44662	0.03698
TADA2A	transcriptional adaptor 2A	-1.44821	0.00373241
EMILIN1	elastin microfibril interfacer 1	-1.44867	0.0330138
DCPS	decapping enzyme	-1.44936	0.000671493
NEMP2	nuclear envelope integral membrane protein 2	-1.45011	0.00231532
IL27RA	interleukin 27 receptor subunit alpha	-1.45037	0.001783
RNF144A	ring finger protein 144A	-1.45086	3.88805e-07
SERPINB9	serpin family B member 9	-1.45257	0.00101527
MSRA	methionine sulfoxide reductase A	-1.45298	0.00230793
FANCD2	FA complementation group D2	-1.45366	0.000173325
LIG1	DNA ligase 1	-1.45435	9.25023e-05
XK	X-linked Kx blood group	-1.45481	0.000379162
HERC6	HECT and RLD domain containing E3 ubiquitin protein ligase family member 6	-1.45659	0.000155244
LRP2	LDL receptor related protein 2	-1.45748	0.0393998
BTG3	BTG anti-proliferation factor 3	-1.45824	8.8952e-05
CEP97	centrosomal protein 97	-1.46373	0.00424904
HELLS	helicase	-1.46452	0.0128877
PLEKHD1	pleckstrin homology and coiled-coil domain containing D1	-1.46463	0.0473953
H2AZ1	H2A.Z variant histone 1	-1.46508	5.64375e-06
CEP57L1	centrosomal protein 57 like 1	-1.46532	0.0377214
ACSBG1	acyl-CoA synthetase bubblegum family member 1	-1.46709	0.00884811
C1orf229	chromosome 1 open reading frame 229	-1.46937	0.0303213
APOBR	apolipoprotein B receptor	-1.47039	0.0188003
ACAT2	acetyl-CoA acetyltransferase 2	-1.47109	4.29204e-05
DLX3	distal-less homeobox 3	-1.47264	0.000383729
TIGD3	tigger transposable element derived 3	-1.47379	0.000869928
PTBP2	polypyrimidine tract binding protein 2	-1.47578	0.00708037
GNG3	G protein subunit gamma 3	-1.47954	0.00418899
OTP	orthopedia homeobox	-1.47961	0.00968134
PYGM	glycogen phosphorylase	-1.48025	0.0443854
HNRNPD	heterogeneous nuclear ribonucleoprotein D	-1.48139	2.19439e-05
PKN3	protein kinase N3	-1.48148	0.000139826
DDX12P	DEAD/H-box helicase 12	-1.48324	0.000558605
SHC4	SHC adaptor protein 4	-1.48342	0.0132037
GRIN2C	glutamate ionotropic receptor NMDA type subunit 2C	-1.4836	0.020267
ZFAND4	zinc finger AN1-type containing 4	-1.48606	0.0445802
SCLT1	sodium channel and clathrin linker 1	-1.48675	0.000378719
ZNF165	zinc finger protein 165	-1.48688	0.00254448
NID2	nidogen 2	-1.48727	0.0250372
CMPK2	cytidine/uridine monophosphate kinase 2	-1.48782	0.000475873
KLK14	kallikrein related peptidase 14	-1.48831	0.0184634
ACKR4	atypical chemokine receptor 4	-1.48884	0.0213239
CASP8AP2	caspase 8 associated protein 2	-1.48969	0.0182723
ATP6V1H	ATPase H+ transporting V1 subunit H	-1.48983	0.000128122
SYT2	synaptotagmin 2	-1.49029	0.0247019
E2F6	E2F transcription factor 6	-1.49036	0.000285402
PCLO	piccolo presynaptic cytomatrix protein	-1.49134	0.00223376
ENO2	enolase 2	-1.49237	3.28431e-05
PABPC4L	poly(A) binding protein cytoplasmic 4 like	-1.49312	0.0344474
MTHFD1	methylenetetrahydrofolate dehydrogenase	-1.49349	1.26378e-05
TMPRSS3	transmembrane serine protease 3	-1.49381	0.000475835
AMBP	alpha-1-microglobulin/bikunin precursor	-1.49396	0.0118911
MCM6	minichromosome maintenance complex component 6	-1.49481	3.44351e-05
KYAT1	kynurenine aminotransferase 1	-1.4957	0.0136797
SIVA1	SIVA1 apoptosis inducing factor	-1.49757	0.00100005
SLC1A4	solute carrier family 1 member 4	-1.49824	0.00413412
CLPSL2	colipase like 2	-1.49827	0.00744488
HIPK4	homeodomain interacting protein kinase 4	-1.49829	0.00774386
NFKBIB	NFKB inhibitor beta	-1.49867	0.00330898
JADE1	jade family PHD finger 1	-1.49873	2.68695e-05
ZFP69B	ZFP69 zinc finger protein B	-1.49975	0.0162809
CLDND2	claudin domain containing 2	-1.5011	0.00193595
USH1G	USH1 protein network component sans	-1.50303	0.0236509
SENP1	SUMO specific peptidase 1	-1.50375	0.000253001
MACROH2A2	macroH2A.2 histone	-1.50417	7.43021e-05
KHK	ketohexokinase	-1.50635	0.00860285
LRFN2	leucine rich repeat and fibronectin type III domain containing 2	-1.5085	0.0269747
CDCA2	cell division cycle associated 2	-1.50947	0.000648849
FAM117B	family with sequence similarity 117 member B	-1.51035	0.000432124
SMCO4	single-pass membrane protein with coiled-coil domains 4	-1.51077	0.00395889
HOXD1	homeobox D1	-1.51174	0.00191255
S100P	S100 calcium binding protein P	-1.51286	3.11986e-05
DBF4B	DBF4 zinc finger B	-1.51323	1.34882e-05
PCOLCE	procollagen C-endopeptidase enhancer	-1.51589	0.00452534
OR8G5	olfactory receptor family 8 subfamily G member 5	-1.51653	0.00672377
MTURN	maturin	-1.5177	0.000225929
PCOLCE2	procollagen C-endopeptidase enhancer 2	-1.51782	0.0107194
UNG	uracil DNA glycosylase	-1.51841	1.59783e-05
PTPRCAP	protein tyrosine phosphatase receptor type C associated protein	-1.51974	0.00597351
FBLN1	fibulin 1	-1.52017	0.000720252
MSMB	microseminoprotein beta	-1.52045	0.0133069
PRTFDC1	phosphoribosyl transferase domain containing 1	-1.52068	0.0189554
WDFY4	WDFY family member 4	-1.52099	0.0117677
MED30	mediator complex subunit 30	-1.52148	0.000218562
DTYMK	deoxythymidylate kinase	-1.52188	0.00016694
MYCL	MYCL proto-oncogene	-1.52232	0.000538062
ADGRD1	adhesion G protein-coupled receptor D1	-1.52281	0.017666
CKMT1A	creatine kinase	-1.52312	0.000641583
LRG1	leucine rich alpha-2-glycoprotein 1	-1.52353	0.000197301
CCDC200	coiled-coil domain containing 200	-1.52406	0.00790835
SRGAP2	SLIT-ROBO Rho GTPase activating protein 2	-1.52592	6.35511e-06
PCDHGA4	protocadherin gamma subfamily A	-1.5263	0.00038825
ZGRF1	zinc finger GRF-type containing 1	-1.52714	0.00983693
ANKHD1	ankyrin repeat and KH domain containing 1	-1.52753	0.00889523
CCNE1	cyclin E1	-1.5276	0.000728326
SMCO3	single-pass membrane protein with coiled-coil domains 3	-1.52775	0.00672394
POU4F3	POU class 4 homeobox 3	-1.52872	0.0493036
PPFIA4	PTPRF interacting protein alpha 4	-1.52895	0.00453815
ANKRD62P1-PARP4P3	ANKRD62P1-PARP4P3 readthrough	-1.52978	0.0127533
ABHD1	abhydrolase domain containing 1	-1.53009	0.000587401
LRP8	LDL receptor related protein 8	-1.53165	0.000636053
IL17B	interleukin 17B	-1.53245	0.00183145
SAC3D1	SAC3 domain containing 1	-1.536	0.000262168
UCP3	uncoupling protein 3	-1.53615	0.00331474
KCNJ13	potassium inwardly rectifying channel subfamily J member 13	-1.53718	0.0187907
RNFT2	ring finger protein	-1.53842	0.000817155
MACROD1	mono-ADP ribosylhydrolase 1	-1.53919	9.95218e-05
NSD2	nuclear receptor binding SET domain protein 2	-1.54141	8.35567e-05
HJURP	Holliday junction recognition protein	-1.5416	5.08689e-06
MT1X	metallothionein 1X	-1.54239	0.000690518
MCM8	minichromosome maintenance 8 homologous recombination repair factor	-1.54298	0.00035689
FBXO27	F-box protein 27	-1.54434	0.00244295
FANCA	FA complementation group A	-1.54487	0.000196744
PTGER2	prostaglandin E receptor 2	-1.54524	0.0256031
HSD17B11	hydroxysteroid 17-beta dehydrogenase 11	-1.54661	0.0285295
MCM7	minichromosome maintenance complex component 7	-1.54678	0.000416937
CAMK1	calcium/calmodulin dependent protein kinase I	-1.54784	0.00106311
TMPRSS5	transmembrane serine protease 5	-1.54787	0.0389341
HOXA4	homeobox A4	-1.54826	0.019755
TIPIN	TIMELESS interacting protein	-1.54976	0.00217476
TTC26	tetratricopeptide repeat domain 26	-1.55059	0.00856724
AKR1C2	aldo-keto reductase family 1 member C2	-1.55103	3.79023e-05
SKA2	spindle and kinetochore associated complex subunit 2	-1.55385	0.00915488
SHCBP1	SHC binding and spindle associated 1	-1.55439	0.000192624
SGO1	shugoshin 1	-1.5552	0.0239664
INKA2	inka box actin regulator 2	-1.55692	0.000249859
ITGB7	integrin subunit beta 7	-1.55719	0.00334929
DEK	DEK proto-oncogene	-1.55908	0.0171126
NGFR	nerve growth factor receptor	-1.55954	0.0328822
ILF3-DT	ILF3 divergent transcript	-1.5606	3.06599e-06
BRIP1	BRCA1 interacting protein C-terminal helicase 1	-1.5612	0.00828158
NASP	nuclear autoantigenic sperm protein	-1.56215	1.08392e-06
SGK1	serum/glucocorticoid regulated kinase 1	-1.56233	0.000582175
RIPPLY3	ripply transcriptional repressor 3	-1.56255	0.000642866
ATXN3	ataxin 3	-1.56324	0.00492612
TAMALIN	trafficking regulator and scaffold protein tamalin	-1.56406	0.00420301
IL7	interleukin 7	-1.56534	0.021403
EYS	eyes shut homolog	-1.56589	0.0388271
APOBEC3C	apolipoprotein B mRNA editing enzyme catalytic subunit 3C	-1.56648	0.0152809
CA8	carbonic anhydrase 8	-1.56714	0.000320292
POLA2	DNA polymerase alpha 2	-1.56796	3.59445e-05
YPEL1	yippee like 1	-1.56836	0.00141175
TMEM94	transmembrane protein 94	-1.56888	0.00189177
HSPBAP1	HSPB1 associated protein 1	-1.56913	0.000678175
RPA3	replication protein A3	-1.57448	4.01679e-05
CDK5R2	cyclin dependent kinase 5 regulatory subunit 2	-1.57535	0.0117902
RRM1	ribonucleotide reductase catalytic subunit M1	-1.57666	3.52595e-05
ALMS1-IT1	ALMS1 intronic transcript 1	-1.57817	0.0463849
RASIP1	Ras interacting protein 1	-1.57902	0.00473248
PARP3	poly(ADP-ribose) polymerase family member 3	-1.57983	0.0018156
TDRP	testis development related protein	-1.58074	0.0100827
TACC3	transforming acidic coiled-coil containing protein 3	-1.58076	0.000273456
DHRS13	dehydrogenase/reductase 13	-1.58151	3.53376e-05
BARD1	BRCA1 associated RING domain 1	-1.58226	0.00254709
FANCB	FA complementation group B	-1.58708	0.0221391
AQP5	aquaporin 5	-1.58887	0.0351661
CENPN	centromere protein N	-1.5901	9.70287e-05
NYNRIN	NYN domain and retroviral integrase containing	-1.59124	0.00215463
SEPTIN4	septin 4	-1.59251	0.00541867
MASTL	microtubule associated serine/threonine kinase like	-1.59253	0.000666405
LAMP2	lysosomal associated membrane protein 2	-1.59265	0.000268284
RADIL	Rap associating with DIL domain	-1.59277	0.00466094
NRTN	neurturin	-1.59308	0.00878222
MBNL3	muscleblind like splicing regulator 3	-1.59312	0.0151739
DCLRE1A	DNA cross-link repair 1A	-1.59427	0.00151695
WEE1	WEE1 G2 checkpoint kinase	-1.59495	0.00291002
CEP83-DT	CEP83 divergent transcript	-1.59504	0.00294447
CENPO	centromere protein O	-1.59669	9.50073e-06
DNAJC9	DnaJ heat shock protein family (Hsp40) member C9	-1.59999	5.66011e-07
CCDC28B	coiled-coil domain containing 28B	-1.60253	0.0118621
SYNDIG1	synapse differentiation inducing 1	-1.60338	0.000892461
CHRNA5	cholinergic receptor nicotinic alpha 5 subunit	-1.60464	0.00721361
RAMP1	receptor activity modifying protein 1	-1.60518	0.000191386
ATAD3C	ATPase family AAA domain containing 3C	-1.60524	0.0498055
GINS1	GINS complex subunit 1	-1.60605	0.000113441
KCNIP4	potassium voltage-gated channel interacting protein 4	-1.60606	0.0103433
GIPR	gastric inhibitory polypeptide receptor	-1.60944	0.0227209
PAX5	paired box 5	-1.61203	0.00067595
PRORSD1P	prolyl-tRNA synthetase associated domain containing 1	-1.61288	0.0020222
SH3TC1	SH3 domain and tetratricopeptide repeats 1	-1.61398	0.0259356
RORC	RAR related orphan receptor C	-1.6158	0.0271761
SSTR5	somatostatin receptor 5	-1.61609	0.00132475
COQ8A	coenzyme Q8A	-1.61656	6.40286e-07
H2AX	H2A.X variant histone	-1.61742	0.000174612
PRDM5	PR/SET domain 5	-1.61764	0.00674262
AKAP12	A-kinase anchoring protein 12	-1.61847	2.76354e-05
PRG4	proteoglycan 4	-1.61924	0.00427785
MMS22L	MMS22 like	-1.6193	0.00194439
ATP6V0E1	ATPase H+ transporting V0 subunit e1	-1.61953	3.93571e-05
LYNX1	Ly6/neurotoxin 1	-1.6203	0.00527892
RTN1	reticulon 1	-1.62188	0.00162986
B4GALNT1	beta-1	-1.62236	0.00249038
PDE4A	phosphodiesterase 4A	-1.62247	0.00113129
INCENP	inner centromere protein	-1.62344	0.000154564
IMPA2	inositol monophosphatase 2	-1.62378	8.60619e-07
APBB1	amyloid beta precursor protein binding family B member 1	-1.62418	0.0112428
SLC25A40	solute carrier family 25 member 40	-1.62508	0.0130509
LAMP1	lysosomal associated membrane protein 1	-1.62624	8.98493e-05
DNM1	dynamin 1	-1.62705	0.000522497
ZWINT	ZW10 interacting kinetochore protein	-1.62727	3.56903e-06
FBXO17	F-box protein 17	-1.62753	0.00138709
PROCA1	protein interacting with cyclin A1	-1.62819	0.00740118
GRAP	GRB2 related adaptor protein	-1.62982	0.0350654
CTH	cystathionine gamma-lyase	-1.62991	0.00244828
KIF18A	kinesin family member 18A	-1.63176	0.00863002
CDCA8	cell division cycle associated 8	-1.63203	4.83335e-05
EFNA2	ephrin A2	-1.63235	0.012683
LCN12	lipocalin 12	-1.63453	0.0058815
GCK	glucokinase	-1.63573	0.0421556
HCLS1	hematopoietic cell-specific Lyn substrate 1	-1.63636	0.00732095
FTO-IT1	FTO intronic transcript 1	-1.63688	0.0171841
MUC8	mucin 8	-1.63736	0.0250247
DHFR	dihydrofolate reductase	-1.63761	0.000101893
DLG2	discs large MAGUK scaffold protein 2	-1.6397	0.0029817
FDXR	ferredoxin reductase	-1.64026	0.000200875
STAT5A	signal transducer and activator of transcription 5A	-1.64195	0.00060314
MAFB	MAF bZIP transcription factor B	-1.64337	5.5344e-05
MCUB	mitochondrial calcium uniporter dominant negative subunit beta	-1.64374	0.00118541
NFATC2	nuclear factor of activated T cells 2	-1.64405	3.94392e-05
IGSF6	immunoglobulin superfamily member 6	-1.64413	0.0096825
CENPL	centromere protein L	-1.64494	0.000145152
LENG8	leukocyte receptor cluster member 8	-1.64686	0.0224928
MIS18BP1	MIS18 binding protein 1	-1.64697	0.0281383
FAM157C	family with sequence similarity 157 member C	-1.64713	0.0290835
EDA2R	ectodysplasin A2 receptor	-1.64715	4.496e-05
TMEM270	transmembrane protein 270	-1.6511	0.00114942
CCP110	centriolar coiled-coil protein 110	-1.65583	0.00413215
HMGN2	high mobility group nucleosomal binding domain 2	-1.65681	4.34814e-05
FKBP1B	FKBP prolyl isomerase 1B	-1.65919	0.0233386
KCNAB2	potassium voltage-gated channel subfamily A regulatory beta subunit 2	-1.65998	0.00200698
CCNA1	cyclin A1	-1.66114	0.00918262
BSN-DT	BSN divergent transcript	-1.66142	0.027766
NUP160	nucleoporin 160	-1.66234	0.000147198
CFAP73	cilia and flagella associated protein 73	-1.66281	0.0280818
SIX2	SIX homeobox 2	-1.66298	0.000247513
C20orf204	chromosome 20 open reading frame 204	-1.66324	0.00480037
CFAP20DC	CFAP20 domain containing	-1.66344	0.000906894
CATSPER3	cation channel sperm associated 3	-1.66422	0.0036667
LRRCC1	leucine rich repeat and coiled-coil centrosomal protein 1	-1.66697	0.0154419
DUSP5	dual specificity phosphatase 5	-1.66803	0.0152292
CNIH2	cornichon family AMPA receptor auxiliary protein 2	-1.66876	2.15392e-05
REXO5	RNA exonuclease 5	-1.6693	8.50498e-05
LIPT2	lipoyl(octanoyl) transferase 2	-1.66962	0.00466506
USP51	ubiquitin specific peptidase 51	-1.67119	0.010714
EVA1C	eva-1 homolog C	-1.67212	0.0473193
EMSLR	E2F1 mRNA stabilizing lncRNA	-1.67243	0.00478366
DUT	deoxyuridine triphosphatase	-1.67364	5.32022e-05
ATAD5	ATPase family AAA domain containing 5	-1.67505	0.0121939
LIN52	lin-52 DREAM MuvB core complex component	-1.67531	4.04586e-06
PRSS30P	serine protease 30	-1.67751	0.0315312
MAP4K1	mitogen-activated protein kinase kinase kinase kinase 1	-1.67767	6.24521e-05
DNA2	DNA replication helicase/nuclease 2	-1.67816	0.00349223
HOXA3	homeobox A3	-1.6813	0.0240779
MELTF	melanotransferrin	-1.68184	0.000143022
SEMA6C	semaphorin 6C	-1.68197	0.00116716
SP4	Sp4 transcription factor	-1.68574	0.00405458
BRCA1	BRCA1 DNA repair associated	-1.68632	0.00134172
NACAD	NAC alpha domain containing	-1.68846	0.0446006
LAMP3	lysosomal associated membrane protein 3	-1.69014	0.00375676
CTSK	cathepsin K	-1.69085	0.00395025
MDM2	MDM2 proto-oncogene	-1.69147	0.00601136
TBX10	T-box transcription factor 10	-1.69311	0.015762
MMP14	matrix metallopeptidase 14	-1.69441	0.0012965
ITGB3BP	integrin subunit beta 3 binding protein	-1.69456	0.0431221
FTCD	formimidoyltransferase cyclodeaminase	-1.69495	0.0139565
COCH	cochlin	-1.69796	0.00202006
FAT2	FAT atypical cadherin 2	-1.70042	0.00417884
CELF3	CUGBP Elav-like family member 3	-1.70127	0.00365075
DDB2	damage specific DNA binding protein 2	-1.70232	0.000125222
ANK2	ankyrin 2	-1.70242	0.0115363
PRANCR	progenitor renewal associated non-coding RNA	-1.70324	0.00235711
ANLN	anillin actin binding protein	-1.70349	0.00156143
DBF4	DBF4 zinc finger	-1.70579	0.00946111
MYBL2	MYB proto-oncogene like 2	-1.70727	0.000370375
CIP2A	cellular inhibitor of PP2A	-1.70843	0.00210758
DPYSL5	dihydropyrimidinase like 5	-1.70991	0.000403089
BCYRN1	brain cytoplasmic RNA 1	-1.71064	0.00905369
ADD3	adducin 3	-1.7111	0.00440028
SMIM10L1	small integral membrane protein 10 like 1	-1.71232	0.00753886
PHETA2	PH domain containing endocytic trafficking adaptor 2	-1.71332	0.022345
SCIN	scinderin	-1.71381	0.00292229
DMP1	dentin matrix acidic phosphoprotein 1	-1.71821	0.0297118
NEK3	NIMA related kinase 3	-1.7185	0.00177825
ZNF724	zinc finger protein 724	-1.71874	0.000649366
TNNC2	troponin C2	-1.7213	0.00597077
ARMCX4	armadillo repeat containing X-linked 4	-1.72655	0.00191478
RARB	retinoic acid receptor beta	-1.72672	0.0128561
POLD3	DNA polymerase delta 3	-1.72792	5.58311e-05
ATP6V0A1	ATPase H+ transporting V0 subunit a1	-1.73067	3.85785e-05
TNFRSF11B	TNF receptor superfamily member 11b	-1.73326	0.00640426
KNTC1	kinetochore associated 1	-1.73415	0.00178352
ICAM4	intercellular adhesion molecule 4 (Landsteiner-Wiener blood group)	-1.7392	0.0185172
RBL2	RB transcriptional corepressor like 2	-1.73975	0.00104402
ATP6V0E2	ATPase H+ transporting V0 subunit e2	-1.74103	8.27068e-05
SPIN4	spindlin family member 4	-1.74868	0.00274631
PKMYT1	protein kinase	-1.74913	0.000521646
PM20D2	peptidase M20 domain containing 2	-1.75087	0.00184536
SAP30	Sin3A associated protein 30	-1.75294	0.00255179
SCNN1B	sodium channel epithelial 1 subunit beta	-1.75462	0.010884
DUSP6	dual specificity phosphatase 6	-1.75468	0.0112907
CDC25A	cell division cycle 25A	-1.75507	1.3796e-05
GOLGA6L17P	golgin A6 family like 17	-1.7558	0.0144942
EPHA8	EPH receptor A8	-1.75732	0.0116052
FANCI	FA complementation group I	-1.75798	0.000528088
PADI6	peptidyl arginine deiminase 6	-1.75825	0.0306146
FLACC1	flagellum associated containing coiled-coil domains 1	-1.7617	0.0320682
TP73	tumor protein p73	-1.76213	0.00109633
CCNF	cyclin F	-1.76274	6.44255e-05
SEPTIN3	septin 3	-1.76289	0.00079123
YBX2	Y-box binding protein 2	-1.7639	0.000942097
KIF20B	kinesin family member 20B	-1.76407	0.018511
ALDH6A1	aldehyde dehydrogenase 6 family member A1	-1.76445	7.09053e-05
AKAP7	A-kinase anchoring protein 7	-1.76583	0.00153191
GNG7	G protein subunit gamma 7	-1.76662	0.0194056
H2BC11	H2B clustered histone 11	-1.76893	0.00247864
EZH2	enhancer of zeste 2 polycomb repressive complex 2 subunit	-1.7691	4.69407e-06
RFC4	replication factor C subunit 4	-1.76973	0.000232861
SPDL1	spindle apparatus coiled-coil protein 1	-1.77042	0.00111352
ESCO2	establishment of sister chromatid cohesion N-acetyltransferase 2	-1.77047	0.00338549
SYNGR4	synaptogyrin 4	-1.7794	0.0364414
USP1	ubiquitin specific peptidase 1	-1.7841	0.012713
HMOX1	heme oxygenase 1	-1.78518	9.72518e-06
TNNT1	troponin T1	-1.78895	0.000210982
DSCC1	DNA replication and sister chromatid cohesion 1	-1.79403	0.00653004
RAD51	RAD51 recombinase	-1.79681	3.46631e-05
ADGRV1	adhesion G protein-coupled receptor V1	-1.797	0.00253025
RAD54L	RAD54 like	-1.79735	0.00044115
MAP2K6	mitogen-activated protein kinase kinase 6	-1.79754	0.00485787
AGAP12P	ArfGAP with GTPase domain	-1.80329	0.00162829
SPDYA	speedy/RINGO cell cycle regulator family member A	-1.80402	0.0131516
BAX	BCL2 associated X	-1.80424	0.0002153
SIRT1	sirtuin 1	-1.80516	0.01323
RSPH14	radial spoke head 14 homolog	-1.80636	0.0249005
CENPQ	centromere protein Q	-1.8064	0.0143409
RHOH	ras homolog family member H	-1.80913	0.0305291
GVQW3	GVQW motif containing 3	-1.80962	0.00131957
ZNF114	zinc finger protein 114	-1.81174	1.76224e-05
NR1D2	nuclear receptor subfamily 1 group D member 2	-1.81223	0.00738653
NUGGC	nuclear GTPase	-1.81545	0.0190766
HPN	hepsin	-1.81597	0.045961
BUB1	BUB1 mitotic checkpoint serine/threonine kinase	-1.81693	0.000226648
TUBB4A	tubulin beta 4A class IVa	-1.81746	0.000437126
UNC5CL	unc-5 family C-terminal like	-1.82492	0.0105433
TFAP4	transcription factor AP-4	-1.82532	6.21251e-05
KANTR	KDM5C adjacent transcript	-1.82536	0.0107002
HELB	DNA helicase B	-1.8256	0.00833369
RHEBL1	RHEB like 1	-1.8273	0.000837116
TTK	TTK protein kinase	-1.82788	0.00904886
CCND1	cyclin D1	-1.82984	3.89915e-05
FSIP1	fibrous sheath interacting protein 1	-1.83224	0.0173447
NFKBID	NFKB inhibitor delta	-1.83462	0.00516572
H2AC20	H2A clustered histone 20	-1.8349	0.00152844
IRS2	insulin receptor substrate 2	-1.83537	1.75594e-05
TRIM59	tripartite motif containing 59	-1.83585	0.00154983
GPSM2	G protein signaling modulator 2	-1.83787	0.000574433
APOBEC3H	apolipoprotein B mRNA editing enzyme catalytic subunit 3H	-1.83956	0.00237216
MAD2L1	mitotic arrest deficient 2 like 1	-1.84096	0.00354751
RNF157	ring finger protein 157	-1.8411	1.43391e-05
PSMC3IP	PSMC3 interacting protein	-1.84111	0.00160103
NES	nestin	-1.84183	1.88242e-05
GRPR	gastrin releasing peptide receptor	-1.84226	0.0174018
FADS2	fatty acid desaturase 2	-1.84442	0.00091411
IL11	interleukin 11	-1.8447	0.00340685
KNSTRN	kinetochore localized astrin (SPAG5) binding protein	-1.84602	0.000374294
UGT1A7	UDP glucuronosyltransferase family 1 member A7	-1.84878	0.00679945
CABP7	calcium binding protein 7	-1.84938	0.0433616
CENPW	centromere protein W	-1.8513	0.000178892
C21orf58	chromosome 21 open reading frame 58	-1.85255	0.000310038
KIF4B	kinesin family member 4B	-1.85263	0.00160859
FADS1	fatty acid desaturase 1	-1.85634	4.45419e-06
ATP6V0A4	ATPase H+ transporting V0 subunit a4	-1.85646	0.00708472
NCAPG2	non-SMC condensin II complex subunit G2	-1.85674	9.50955e-05
LIMD2	LIM domain containing 2	-1.8571	0.002637
BEST4	bestrophin 4	-1.85941	0.0127355
SLX1B	SLX1 homolog B	-1.8602	0.0191068
CDCA5	cell division cycle associated 5	-1.863	6.37155e-05
ATAD2	ATPase family AAA domain containing 2	-1.86332	0.00346045
MUC5B	mucin 5B	-1.86422	0.000247767
ABCG4	ATP binding cassette subfamily G member 4	-1.86568	0.00246398
NT5M	5'	-1.86816	0.0402998
HLF	HLF transcription factor	-1.86862	0.00135198
FALEC	focally amplified long non-coding RNA in epithelial cancer	-1.86879	0.0255596
CTAGE9	CTAGE family member 9	-1.86964	0.0261708
FOXCUT	FOXC1 upstream transcript	-1.87176	0.0487658
PCDHGB4	protocadherin gamma subfamily B	-1.87365	0.000546661
PLK4	polo like kinase 4	-1.87375	0.0043226
LRRC39	leucine rich repeat containing 39	-1.87492	0.00409435
PALMD	palmdelphin	-1.87799	0.00828547
ZIC3	Zic family member 3	-1.88241	0.0165858
TAF5	TATA-box binding protein associated factor 5	-1.8831	0.00239127
HAPLN2	hyaluronan and proteoglycan link protein 2	-1.88638	0.0172969
SMC2	structural maintenance of chromosomes 2	-1.88679	0.00503587
PLEKHO1	pleckstrin homology domain containing O1	-1.88749	0.00518029
MEIOB	meiosis specific with OB-fold	-1.88823	0.00182727
FMO1	flavin containing dimethylaniline monoxygenase 1	-1.88915	0.0181867
WDR62	WD repeat domain 62	-1.89025	0.000780605
IL4I1	interleukin 4 induced 1	-1.8927	0.0306127
NMU	neuromedin U	-1.89351	0.0267883
LHX2	LIM homeobox 2	-1.89375	0.000302737
IFITM1	interferon induced transmembrane protein 1	-1.8945	0.00944782
HOXC12	homeobox C12	-1.89585	0.029403
BTBD7	BTB domain containing 7	-1.89654	0.00327698
NKX2-3	NK2 homeobox 3	-1.8966	0.0236805
RBL1	RB transcriptional corepressor like 1	-1.89685	0.00105695
DHTKD1	dehydrogenase E1 and transketolase domain containing 1	-1.89715	7.14149e-08
SCRT1	scratch family transcriptional repressor 1	-1.89781	0.00438943
UBE2S	ubiquitin conjugating enzyme E2 S	-1.89901	0.000541111
EXPH5	exophilin 5	-1.90032	0.0013743
TMEM132E	transmembrane protein 132E	-1.90052	0.0377507
CCNB1	cyclin B1	-1.90069	1.92962e-05
VSTM5	V-set and transmembrane domain containing 5	-1.90555	0.0388254
FOXD3	forkhead box D3	-1.90581	0.0436958
MBLAC1	metallo-beta-lactamase domain containing 1	-1.90797	0.000404548
H2AZ2	H2A.Z variant histone 2	-1.90858	5.38418e-05
TMEM151A	transmembrane protein 151A	-1.91017	0.0167911
SV2A	synaptic vesicle glycoprotein 2A	-1.91668	0.0180436
SH2D6	SH2 domain containing 6	-1.91701	0.0304025
SH3GL3	SH3 domain containing GRB2 like 3	-1.91762	0.00367609
ETFBKMT	electron transfer flavoprotein subunit beta lysine methyltransferase	-1.92089	0.0257707
TK1	thymidine kinase 1	-1.92109	8.28227e-05
GAREM2	GRB2 associated regulator of MAPK1 subtype 2	-1.92128	0.00856057
MXD3	MAX dimerization protein 3	-1.92467	1.89926e-05
TMC3	transmembrane channel like 3	-1.92909	0.0320532
ERLNC1	estrogen receptor responsive lncRNA 1	-1.93173	0.0486097
GNG13	G protein subunit gamma 13	-1.93415	0.00964215
CCN2	cellular communication network factor 2	-1.93466	0.000374466
ERCC6L	ERCC excision repair 6 like	-1.93736	4.7941e-05
SLCO5A1	solute carrier organic anion transporter family member 5A1	-1.93936	0.00678717
TEX30	testis expressed 30	-1.9413	0.00200147
EML6	EMAP like 6	-1.943	0.018625
GJA1	gap junction protein alpha 1	-1.94362	0.000932077
GPR146	G protein-coupled receptor 146	-1.94368	0.00246716
FABP5	fatty acid binding protein 5	-1.94451	0.00023093
MPHOSPH9	M-phase phosphoprotein 9	-1.94717	0.00235108
TERT	telomerase reverse transcriptase	-1.94753	0.0438603
GK	glycerol kinase	-1.94771	0.000674995
ARHGAP33	Rho GTPase activating protein 33	-1.94863	0.0010325
TRIM46	tripartite motif containing 46	-1.94876	0.00106316
NPAS3	neuronal PAS domain protein 3	-1.95285	0.00275537
MESP1	mesoderm posterior bHLH transcription factor 1	-1.95297	0.0263177
PDE4D	phosphodiesterase 4D	-1.95333	0.00819035
FAM167B	family with sequence similarity 167 member B	-1.95481	0.0217048
SOX18	SRY-box transcription factor 18	-1.95636	0.0200974
PLEKHF1	pleckstrin homology and FYVE domain containing 1	-1.9565	0.0055767
FOSB	FosB proto-oncogene	-1.95904	0.000220504
SCTR	secretin receptor	-1.95946	0.011068
ANXA8	annexin A8	-1.96081	0.0038388
STIL	STIL centriolar assembly protein	-1.96304	5.49108e-05
WFIKKN1	WAP	-1.96526	0.0090038
CHEK1	checkpoint kinase 1	-1.96806	0.000172064
NFE2L2	nuclear factor	-1.97006	0.000996728
PSIP1	PC4 and SFRS1 interacting protein 1	-1.97141	0.00590759
RNF133	ring finger protein 133	-1.97502	0.0210157
RACGAP1	Rac GTPase activating protein 1	-1.9776	2.15123e-05
DGLUCY	D-glutamate cyclase	-1.9778	0.00170664
SNCAIP	synuclein alpha interacting protein	-1.98112	0.000839474
FAM72A	family with sequence similarity 72 member A	-1.98209	0.00134137
CA2	carbonic anhydrase 2	-1.98516	1.48753e-05
HIRIP3	HIRA interacting protein 3	-1.98531	0.000253414
C1QL1	complement C1q like 1	-1.98853	0.00195803
OIP5	Opa interacting protein 5	-1.98999	2.03828e-05
GNAO1	G protein subunit alpha o1	-1.99435	0.0452857
LDHAL6B	lactate dehydrogenase A like 6B	-1.99702	0.00938713
TPX2	TPX2 microtubule nucleation factor	-1.99914	6.87609e-06
BTBD18	BTB domain containing 18	-1.99938	0.0105219
RBPMS2	RNA binding protein	-2.0009	0.000839132
POTEF	POTE ankyrin domain family member F	-2.001	0.0437935
ADAMTS4	ADAM metallopeptidase with thrombospondin type 1 motif 4	-2.0011	0.00054779
LY6D	lymphocyte antigen 6 family member D	-2.00153	0.0109594
PTGER4	prostaglandin E receptor 4	-2.00464	5.81924e-05
NR5A2	nuclear receptor subfamily 5 group A member 2	-2.00784	0.00078772
ASRGL1	asparaginase and isoaspartyl peptidase 1	-2.00963	4.76601e-06
LOH12CR2	loss of heterozygosity on chromosome 12	-2.01001	0.0148129
SULF1	sulfatase 1	-2.01165	0.0001037
CDRT15	CMT1A duplicated region transcript 15	-2.01221	0.0277617
ACOT6	acyl-CoA thioesterase 6	-2.01472	0.0471804
H1-4	H1.4 linker histone	-2.01595	0.0411817
CALHM6	calcium homeostasis modulator family member 6	-2.02127	0.000524632
[truncated: 419 more rows]
