# Supplementary material for: Cellular senescence triggers intracellular acidification and lysosomal pH alkalinized via ATP6AP2 attenuation in breast cancer cells
Source: Commun Biol. 2023 Nov 22;6:1147. doi: 10.1038/s42003-023-05433-6 (PMC10665353; doi:10.1038/s42003-023-05433-6)
Supplement: Supplementary file 8 — Supplementary Data 5 [file 42003_2023_5433_MOESM8_ESM.xlsx]

## Sheet: Fig 1
Fig 1d
Doxo
MDA-MB-231-SA-β-gal positive cell (%)					MCF-7-SA-β-gal positive cell (%)
Con	48 h	72 h	96 h		Con	48 h	72 h	96 h
6.9	39.9038	69.0265	88.1481		1.86	20.2312	63.8961	80.4762
5.26	35.3519	82.8947	88.3562		2.22	25.1142	66.6667	83.8636
5.07	38.3838	88.75	80.2817		1.49	22.093	64.6729	80
5.49	36.9831	83.2335	91.9118		3.64	26.8817	65.5085	80.3419
5.77	34.7826	83.0645	90.4729		2.4	26.8775	60.8696	75.2809
4.86	39.0438	81.4607	87.7863		2.58	27.5362	67.5771	89.4776
Fig 1e
Abe
MDA-MB-231-SA-β-gal positive cell (%)					MCF-7-SA-β-gal positive cell (%)
Con	48h	72h	96h		Con	48 h	72 h	96 h
3.17	21.89	67.3	72		2.27	15.63	57.69	71.54
2.6	23.08	66.18	80.91		2	16.49	53.91	67.9
2.31	24.87	63.33	76.06		3.16	19.72	61.04	72.5
2.28	20.49	66.32	78.17		2.59	17.24	61.73	69.84
3.23	20.74	62.56	75.92		1.92	17.91	52.87	72.5
3.03	22.26	64.4	80.91		3.17	15.58	61.11	77.7
Fig 1f	RT-qPCR-Doxo
MDA-MB-231	Con			48 h			72 h			96 h
CDKN1A	0.969957	1.03771	0.970896	5.40323	5.26535	5.41534	10.6526	10.938	11.5224	18.3205	18.4055	18.4755
CDKN2A	0.973554	1.01736	0.983636	1.23627	1.17367	1.27467	6.73578	6.65357	6.76873	12.6618	12.5356	12.7366
MMP3	1.0183	1.01429	0.97977	1.19817	1.20713	1.24905	26.4424	26.3493	26.5016	32.9816	33.8996	33.6275
IL6	0.965683	0.911638	1.05514	2.39397	2.43435	2.41231	2.94751	3.22924	3.00149	16.096	16.1652	15.9823
LMNB1	0.99699	0.980035	1.01738	0.839547	0.884	0.904714	0.517038	0.512441	0.530118	0.276327	0.232287	0.2526
MCF-7	Con			48 h			72 h			96 h
CDKN1A	0.913514	1.03926	1.03498	2.6592	2.72381	2.7515	3.62374	3.27967	3.30448	8.04626	8.14474	8.14216
CDKN2A	1.01736	1.00377	0.983676	0.988636	0.973567	0.997367	4.02737	4.16356	3.99637	6.66323	6.63272	6.46139
MMP3	0.981354	1.00589	1.009	1.06798	1.15931	1.12002	2.89618	2.90599	2.88924	5.46327	5.31109	5.47835
IL6	0.970965	1.09279	1.05066	3.33318	2.95991	2.97515	10.5656	10.9124	10.2468	11.9941	11.91	11.9556
LMNB1	1.02334	1.02285	0.993919	1.00416	0.977393	0.963951	0.501167	0.481105	0.460281	0.292745	0.301684	0.290593
Fig 1g	RT-qPCR-Abe
MDA-MB-231	Con			48h			72h			96h
CDKN1A	0.977571	1.06659	0.976087	1.12635	1.15266	1.12765	5.03959	5.02937	4.83064	16.2261	16.736	17.548
CDKN2A	0.983667	0.999636	1.02747	0.997463	1.03757	1.02748	7.03765	7.22737	7.33976	10.0321	10.1173	9.97654
MMP3	1.01075	1.03956	0.993309	1.43885	1.47673	1.45748	13.7639	13.8038	13.7737	36.0128	36.1285	36.0038
IL6	1.02779	0.972958	1.01877	1.52859	1.55737	1.57235	1.54151	1.54043	1.55135	4.34794	4.5854	4.5691
LMNB1	1.00942	0.990666	1.01098	0.338774	0.357775	0.326758	0.312379	0.33038	0.331947	0.190038	0.18838	0.182787
MCF-7	Con			48h			72h			96h
CDKN1A	0.991692	1.01496	1.01431	1.21483	1.20748	1.18749	4.03679	4.01738	3.98647	4.67275	4.60637	4.70378
CDKN2A	1.01937	0.987648	0.982654	1.01873	1.05778	1.01878	5.53859	5.50828	5.53848	6.98375	6.94848	6.97477
MMP3	0.996643	1.0421	0.994251	2.07774	2.01737	2.03876	2.75803	2.79377	2.80378	3.98886	3.98478	4.02747
IL6	1.02378	0.976777	0.994551	1.13768	1.11848	1.12078	3.92421	3.88404	3.9139	7.699	7.60045	7.60412
LMNB1	0.982996	1.0045	0.986932	0.402775	0.417839	0.418373	0.375729	0.374728	0.354773	0.193775	0.192875	0.217268
Fig 1k
Heatmap	log2 FC				Significant
symbol	231_Doxo	231_Abe	7_Doxo	7_Abe	signif_231_Doxo_vs_Con	signif_231_Abe_vs_Con	signif_7_Doxo_vs_Con	signif_7_Abe_vs_Con
ATM	1.23956	1.11556	1.19146	1.33271	1	1	1	1
CBX2	0.118056	-0.0260707	-0.688082	-0.999217	0	0	1	1
CBX4	0.0681816	-0.227411	0.0382858	-0.239026	0	1	0	0
CBX6	-0.573301	0.147611	0.250942	0.144261	1	0	1	0
CBX8	-0.205782	0.0808668	-0.0327815	-0.0730245	1	0	0	0
CCNA1	-0.617691	-2.99046	0.699533	-1.66114	1	1	0	1
CCNA2	-1.1662	-2.00545	-1.47857	-3.19854	1	1	1	1
CCNE1	-1.05698	-0.347298	0.384559	-1.5276	1	1	1	1
CCNE2	0.411455	-1.53701	-0.618775	-2.31635	0	1	0	1
CDC16	0.12027	0.0326351	-0.0811127	-0.341557	0	0	0	1
CDC23	0.104198	-0.35609	-0.661352	-0.824588	0	1	1	1
CDC26	-0.0833275	-0.558705	-0.410195	-0.648477	0	1	1	1
CDK2	-1.21959	-1.03242	-1.01224	-1.1043	1	1	1	1
CDK4	-0.404329	-0.297329	-1.32769	-2.75609	1	1	1	1
CDK6	-1.07891	-0.123921	-0.840348	-2.21435	1	0	0	1
CDKN1A	3.5261	3.74916	2.41969	2.11085	1	1	1	1
CDKN1B	1.38501	1.59039	-0.344906	-0.966821	1	1	0	1
CDKN2A	6.49931	6.39757	2.84987	2.70333	1	1	1	1
CDKN2C	1.19892	-2.12355	-1.7774	-2.46969	1	1	1	1
CDKN2D	1.19516	1.68928	1.14207	1.2334	1	1	1	1
CEBPB	0.231177	-1.52774	1.62314	1.21325	0	1	1	1
CXCL8	1.28122	1.6261	3.35868	2.5971	1	1	1	1
E2F1	-1.13794	-1.23459	-1.23779	-2.06158	1	1	1	1
E2F2	-1.45476	-2.89156	-1.24409	-2.85962	1	1	1	1
EHMT1	-0.354691	-0.235884	-0.173224	-0.311156	1	0	1	1
EP400	-0.25255	-0.236328	-0.180266	-0.486213	0	0	1	1
ERF	-0.179973	-0.362523	0.067511	-0.115642	0	1	0	0
ETS2	0.479808	-0.358682	0.581999	-0.0728752	1	1	1	0
EZH2	-0.0577145	-1.68608	-1.0784	-1.7691	0	1	1	1
FOS	0.331471	-2.61132	-0.0338324	-0.91397	0	1	0	1
FZR1	-0.114191	-0.474907	-0.294761	-0.465515	0	1	0	1
H1-0	-1.23898	-1.67774	-1.02113	-2.19951	1	1	1	1
H1-2	1.27264	-0.151096	0.333882	-0.439263	1	0	1	1
H1-4	-1.24623	-3.58153	-0.854915	-2.01595	0	1	0	1
H2AC14	-1.53466	-3.30268	-2.77907	-2.04466	0	0	1	1
H2AC20	-1.90968	-2.3488	-1.0064	-1.8349	1	1	1	1
H2AC6	2.28782	2.36361	0.813455	0.651769	1	1	1	1
H2AJ	-0.0609251	-0.586758	-0.332482	-0.527903	0	1	0	1
H2AX	0.0142459	-1.86456	-0.823511	-1.61742	0	1	1	1
H2AZ1	0.0274449	-1.01598	-1.02872	-1.46508	0	1	1	1
H2AZ2	0.00823639	-1.39128	-0.943551	-1.90858	0	1	1	1
H2BC11	3.22135	0.720942	-1.04798	-1.76893	1	1	1	1
H2BC12	1.63077	0.9712	0.341537	0.423896	1	1	1	1
H2BC15	3.25106	1.86248	0.284657	0.196292	1	1	0	0
H2BC21	2.57312	0.941266	0.972872	0.410941	1	0	1	1
H2BC4	3.33567	1.25663	1.51192	1.22694	1	1	1	1
H2BC5	2.51944	1.77038	0.828153	0.336123	1	1	1	1
H3-3A	-0.283854	-0.477998	-0.218875	-0.287153	1	1	1	1
H3-3B	-0.408463	-0.865834	-0.407032	-1.34441	1	1	1	1
H3C10	1.54361	0.562596	0.460632	-0.0895283	1	0	1	0
H3C13	-0.823122	-2.35888	1.22897	0.562048	0	0	1	0
H3C2	1.4565	-2.68414	0.206966	-1.12793	1	1	0	1
H3C3	-0.574432	-1.81473	-0.984707	-1.07062	0	1	0	1
H4C3	-0.746797	-1.409	-0.878128	-0.520365	0	1	0	0
H4C8	3.05421	2.15158	1.88026	1.31175	1	1	1	1
H4C9	1.87227	0.0312824	-0.103814	-0.371802	1	0	0	0
HIRA	-0.451322	-0.152513	-0.446049	-0.45761	1	1	1	1
HMGA1	0.893556	0.781286	0.263596	0.112606	1	1	1	0
HMGA2	-0.337722	-0.148295	2.66585	1.79379	0	0	1	1
HMGB1	1.15689	1.61797	1.8332	1.37585	1	1	1	1
ID1	-0.733291	-0.64779	-0.156999	-0.0918231	1	1	0	0
IGFBP7	1.08697	1.23061	2.74895	1.46806	1	1	1	0
IL1A	3.66702	3.71772	1.21002	1.14836	1	1	1	1
IL1B	2.634	3.12975	1.95036	1.40177	1	1	1	1
IL6	3.05014	1.77128	4.28369	2.66749	1	1	1	1
JUN	0.0440047	0.183235	0.752245	0.428292	0	1	1	1
KAT5	-0.628763	-0.452101	-0.522039	-0.745362	1	1	1	1
KDM6B	0.508796	0.605497	0.816767	0.905171	1	1	1	1
LMNB1	-1.33059	-2.36239	-1.5829	-2.9434	1	1	1	1
MAP2K3	0.454269	-0.439297	0.267511	0.271582	1	1	1	1
MAP2K6	-1.22304	-0.372954	-1.11056	-1.79754	1	0	1	1
MAP2K7	-0.151898	-0.0947455	-0.437781	-0.36662	0	1	1	0
MAP4K4	0.110693	0.0506613	0.216475	-0.468347	0	0	1	1
MAPK11	1.50937	1.56463	1.21202	1.35697	1	1	1	1
MAPK14	1.75727	1.97981	0.0295507	-0.0918337	1	1	0	0
MAPK7	-0.0854446	0.0602656	-0.147526	-0.39089	0	0	0	1
MAPK8	-1.21936	-1.20006	-0.464209	-1.27814	1	1	1	1
MAPK9	-1.37301	-1.40571	-0.264864	-0.29975	1	1	1	1
MDM2	-1.08732	-1.11744	-1.0646	-1.69147	1	1	1	1
MDM4	-0.174111	-0.240486	-0.41808	-0.607781	0	1	0	1
MINK1	0.0113297	0.440298	0.294315	0.390566	0	1	1	1
MRE11	0.502016	-0.281267	-0.784535	-0.816929	0	0	1	1
NFKB1	1.35315	1.10473	1.19215	1.25603	1	1	1	1
RB1	0.385887	-0.527885	-0.439581	-0.945526	0	0	0	1
RBBP4	0.114922	-0.151752	-0.500462	-0.719243	0	0	1	1
RBBP7	0.102947	-0.673632	-0.662714	-0.86611	0	1	1	1
RELA	0.0645297	-0.250768	0.0158468	-0.000656074	0	1	0	0
RPS27A	-0.0285732	0.0208954	-0.021358	0.250474	0	0	0	1
RPS6KA1	-0.171259	-0.453542	-0.194251	-0.574554	1	1	0	1
RPS6KA2	-0.653548	-0.296262	0.422621	-0.0678212	1	0	1	0
SCMH1	-0.717411	-0.371362	-0.364877	-0.283026	1	1	1	1
SP1	-0.24511	-0.224532	-0.375495	-0.718803	0	0	1	1
STAT3	1.26553	1.33231	1.23218	1.23962	1	1	1	1
UBA52	0.16826	0.274168	0.117608	0.31742	0	1	0	1
UBB	-0.0236673	-0.505682	0.127512	-0.120572	0	1	0	0
UBC	-0.258787	-0.338016	-0.0428255	-0.229624	1	1	0	1
UBE2C	0.458717	-1.71403	-0.98861	-2.37721	1	1	1	1
UBE2D1	0.712107	-0.12244	0.283298	-0.451566	1	0	0	0
UBE2E1	0.334171	-0.548397	0.0609888	-0.471027	1	1	0	0
UBE2S	0.236803	-1.76941	-1.04372	-1.89901	1	1	1	1

## Sheet: Fig 2
Fig 2b
Overlapped downregulated genes
GO	GeneRatio	FDR	count	class
Cellular senescence	37.037	0.0187396	10	BP
Intracellular pH reduction	29.6296	6.12532e-08	8	BP
Hydrogen ion transmembrane transport	29.6296	6.01558e-08	8	BP
Vacuolar acidification	25.9259	1.14848e-10	7	BP
Regulation of macroautophagy	22.2222	1.1734e-06	6	BP
Cellular response to hypoxia	18.5185	0.00209071	5	BP
Nucleoplasm	44.4444	0.0369484	12	CC
Lysosomal membrane	33.3333	7.1376e-07	9	CC
Vacuolar proton-transporting V-type ATPase complex	29.6296	2.98391e-07	8	CC
Proton-transporting ATPase activity, rotational mechanism	25.9259	4.70947e-11	7	MF
Hydrogen ion transmembrane transporter activity	22.2222	3.68281e-08	6	MF
Protein domain specific binding	22.2222	0.00063174	6	MF
Sequence-specific double-stranded DNA binding	18.5185	0.0913559	5	MF
Cyclin-dependent protein serine/threonine kinase regulator activity	11.1111	0.0190552	3	MF
Fig 2d
MDA-MB-231			MCF-7
Con	Baf A1		Con	Baf A1
7.399	5.811		7.419	6.103
7.369	5.905		7.352	6.141
7.381	5.755		7.39	6.033
Fig 2f
MDA-MB-231
Con	Baf A1-3h
3.786	0.29
3.677	0.296
3.576	0.285
3.558	0.385
3.685	0.351
Fig 2h
MCF-7
Con	Baf A1-3h
4.478	0.509
4.576	0.454
4.881	0.264
4.763	0.281
4.373	0.451

## Sheet: Fig 3
Fig 3e
MDA-MB-231-pHi-Doxo
Con	48 h	72 h	96 h
7.37	7.25	6.84	6.43
7.41	7.22	6.79	6.51
7.35	7.43	6.92	6.46
Fig 3f
MCF-7-pHi-Doxo
Con	48 h	72 h	96 h
7.28	7.35	6.85	6.57
7.37	7.19	6.71	6.46
7.36	7.32	6.85	6.51
Fig 3h
MDA-MB-231-pHi-Abe
Con	48 h	72 h	96 h
7.38	7.41	6.57	6.47
7.41	7.4	6.63	6.5
7.42	7.4	6.52	6.44
Fig 3i
MCF-7-pHi-Abe
Con	48 h	72 h	96 h
7.32	7.28	6.92	6.58
7.35	7.19	6.92	6.62
7.4	7.22	6.83	6.6
Fig 3j
pH value	senescent cells (%) in MDA-MB-231	senescent cells (%) in MCF-7
7.45	2.5	2.1
7.42	2.7	2.2
7.36	2.77	2.15
7.31	2.75	2.13				senescent cells (%) in MDA-MB-231	senescent cells (%) in MCF-7
7.28	25.18	25.67			Equation	Y = -92.33*X + 689.7	Y = -88.37*X + 660.7
7.2	26.05	24.23			R squared	0.9533	0.9449
7.17	40.62	42.54			P value	<0.0001	<0.0001
6.92	45.23	47.9
6.87	66.65	60.78
6.74	70.82	70.55
6.58	78.37	73.58
6.52	83.59	78.69
6.48	90.07	87.56

## Sheet: Fig 4
Fig 4a
Overlapped downregulated genes
Description	GeneRatio	FDR	gene symbol	Count
synaptic vesicle clustering	3.44828	0.046	SYNDIG1	1
GTPase binding activity	3.44828	0.047	RADIL	1
metabolic process	6.89655	0.032	PHGDH/SIRT1	2
nucleosome structure	10.3448	0.067	H1-0/H1-10/H2AC20	3
Hydrogen ion transport	27.5862	1.2e-07	ATP6V1G1/ATP6V0E1/ATP6V1H/ATP6V0E2/ATP6V1F/ATP6V0A1/ATP6V1B1/ATP6AP2	8
Lysosome	34.4828	6.59282e-08	ATP6V1G1/ATP6V0E1/LAMP1/LAMP2/ATP6V1H/ATP6V0E2/ATP6V1F/ATP6V0A1/ATP6V1B1/ATP6AP2	10
Senescence	55.1724	4.0817e-08	CCNA2/CCNB2/CCNB1/CDK2/MDM2/E2F1/E2F2/SIRT1/LMNB1/MKI67/MCM6/E2F8/LMNB1/TFAP4/H1-0/H2AC20	16
Fig 4c					Fig 4e
MDA-MB-231-pHL-Doxo					MCF-7-pHL-Doxo
Con	72 h	96 h			Con	72 h	96 h
3.6	0.978	0.741			4.798	1.821	1.014
3.496	0.892	0.89			4.599	1.606	0.975
3.938	1.159	0.63			4.32	1.834	0.797
3.51	1.075	0.682			4.563	1.79	0.929
3.8	1.122	0.85			4.348	1.872	0.885
Fig 4g
MDA-MB-231-pHL-Abe					Fig 4i
Con	72 h	96 h			MCF-7-pHL-Abe
3.471	1.842	0.768			Con	72 h	96 h
3.705	1.675	0.655			4.587	2.005	1.312
3.753	1.788	0.573			4.787	2.451	1.169
3.728	2.035	0.583			4.691	1.961	1.062
3.519	2.026	0.597			4.465	1.938	1.105
					4.273	2.165	1.145
Fig 4j	Doxo
MDA-MB-231	Con			72 h			96 h
LAMP2	0.99495	1.0209	1.00818	0.416882	0.435395	0.484761	0.3091	0.384309	0.328766
MCF-7	Con			72 h			96 h
LAMP2	0.984505	1.01084	0.975884	0.732143	0.689846	0.638195	0.510858	0.525948	0.5007
Fig 4k	Abe
MDA-MB-231	Con			72 h			96 h
LAMP2	0.99597	1.03222	1.02073	0.798866	0.805161	0.772794	0.345155	0.342028	0.440053
MCF-7	Con			72 h			96 h
LAMP2	0.992703	1.02753	0.980359	0.691154	0.702046	0.688807	0.429018	0.474718	0.401366
Fig 4l
MDA-MB-231
senescencent cell (%)	Lysosomal pH (Em535/Em440 ratio）
1.9	3.72
2.2	3.54
2.7	3.67
25.9	3.1
33.2	2.75
45	2.58
58.5	2.01				Equation	Y = -0.03426*X + 3.844
64.3	1.88				R squared	0.966
65	1.52				P value	<0.0001
74.1	1.47
76.6	1.26
82.2	0.78
84.3	0.59
MCF-7
senescencent cell (%)	Lysosomal pH (Em535/Em440 ratio）
2.1	4.47
3.01	4.6
1.5	4.7
25.6	3.2
30.5	2.8
38.6	2.5
56.5	2.2
60.7	1.67				Equation	Y = -0.04888*X + 4.595
65.2	1.24				R squared	0.9843
72.5	1.13				P value	<0.0001
74.8	1.04
76.5	0.74
78.8	0.79

## Sheet: Fig 5
Fig 5b
Data in Supplementary Table 2
Fig 5e
PPI netwrok
#node	identifier	node_degree
ATG12	9606.ENSP00000425107	6
ATG5	9606.ENSP00000358072	6
ATP6AP2	9606.ENSP00000367697	8
ATP6V0A1	9606.ENSP00000264649	7
ATP6V0E1	9606.ENSP00000429690	7
ATP6V0E2	9606.ENSP00000411672	7
ATP6V1B1	9606.ENSP00000234396	7
ATP6V1F	9606.ENSP00000417378	7
ATP6V1G1	9606.ENSP00000363162	7
ATP6V1H	9606.ENSP00000352522	7
CD63	9606.ENSP00000447730	3
LAMP1	9606.ENSP00000333298	7
LAMP2	9606.ENSP00000408411	7
LAMP3	9606.ENSP00000265598	1
MAP1LC3A	9606.ENSP00000363970	6
MAP1LC3B	9606.ENSP00000268607	6
RAB7A	9606.ENSP00000265062	7
Fig 5d
cancer	variable	partial.cor	p
BRCA	Purity	0.0255795	0.42025
BRCA	CD8+ T Cell	0.271226	6.42637e-18
Fig 5f	Doxo
MDA-MB-231	Con			48 h			72 h			96 h
ATP6AP2	0.990354	1.01841	1.02523	0.985657	0.976568	0.975547	0.523192	0.514023	0.544248	0.354424	0.380239	0.388929
MCF-7	Con			48 h			72 h			96 h
ATP6AP2	1.00785	0.997087	0.995812	0.975568	1.00546	0.986557	0.65941	0.640497	0.668817	0.482504	0.495265	0.483098
Fig 5g	Abe
MDA-MB-231	Con			48 h			72 h			96 h
ATP6AP2	0.99323	1.02228	0.990009	0.974646	0.995566	0.946546	0.380893	0.404057	0.406644	0.306576	0.334824	0.344757
MCF-7	Con			48 h			72 h			96 h
ATP6AP2	0.990143	1.0098	0.988738	0.904646	0.884565	0.925465	0.528391	0.564575	0.567797	0.393858	0.424206	0.425803

## Sheet: Fig 6
Fig 6b
MDA-MB-231				MCF-7
si-NC	siATP6AP2_1	siATP6AP2_2		si-NC	siATP6AP2_1	siATP6AP2_2
0.949	0.06667	0.03814		0.92915	0.03546	0.02347
1.03614	0.04837	0.04302		0.970486	0.0309497	0.02487
1.01699	0.0776	0.03786		1.10899	0.0312106	0.02535
Fig 6d
MDA-MB-231-pHi				MCF-7-pHi
si-NC	siATP6AP2_1	siATP6AP2_2		si-NC	siATP6AP2_1	siATP6AP2_2
7.38	5.81	5.72		7.32	5.85	5.82
7.44	5.78	5.73		7.42	5.74	5.84
7.27	5.72	5.85		7.41	5.82	5.71
Fig 6f				Fig 6h
MDA-MB-231-pHL				MCF-7-pHL
si-NC	siATP6AP2_1	siATP6AP2_2		si-NC	siATP6AP2_1	siATP6AP2_2
3.653	0.325	0.301		4.323	0.511	0.517
3.627	0.54	0.369		4.475	0.3229	0.547
3.577	0.311	0.343		4.423	0.524	0.307
3.935	0.558	0.497		3.961	0.447	0.415
3.494	0.517	0.262		4.33	0.309	0.301
Fig 6i				Fig 6j
MDA-MB-231-LAMP2				MCF-7-LAMP2
si-NC	siATP6AP2_1	siATP6AP2_2		si-NC	siATP6AP2_1	siATP6AP2_2
0.98985	0.50851	0.48328		0.98889	0.50784	0.46328
1.054	0.4913	0.46072		1.04489	0.46979	0.48847
1.00623	0.455601	0.47391		0.996402	0.487162	0.46311

## Sheet: Fig 7
Fig 7b						Fig 7c
GO-Overlapped upregulated genes						Pathway-Overlapped upregulated genes
Term	Gene ratio	FDR	Count			Term	Generatio	FDR	Count
inflammatory response	27.6923	1.06705e-11	18			Cellular senescence	27.6923	1.50979e-15	18
negative regulation of cell proliferation	24.6154	8.3253e-09	16			Cytokine-cytokine receptor interaction	21.5385	8.88683e-08	14
cellular senescence	21.5385	1.87657e-06	14			TNF signaling pathway	18.4615	1.02415e-09	12
cytokine-mediated signaling pathway	12.3077	7.40379e-05	8			FoxO signaling pathway	18.4615	3.16185e-09	12
cellular response to DNA damage stimulus	12.3077	0.0013001	8			NOD-like receptor signaling pathway	18.4615	6.88649e-08	12
neutrophil chemotaxis	10.7692	3.36969e-05	7			IL-17 signaling pathway	16.9231	2.4088e-09	11
positive regulation of interleukin-6 production	10.7692	9.14163e-05	7			MAPK signaling pathway	16.9231	2.8035e-05	11
positive regulation of cell migration	9.23077	0.030085	6			Toll-like receptor signaling pathway	15.3846	6.88649e-08	10
positive regulation of interleukin-8 production	7.69231	0.00222486	5			PI3K-Akt signaling pathway	15.3846	0.000452523	10
chemokine-mediated signaling pathway	7.69231	0.00279673	5			NF-kappa B signaling pathway	13.8462	8.64012e-07	9
positive regulation of tumor necrosis factor production	7.69231	0.0100514	5			Chemokine signaling pathway	12.3077	0.000305421	8
MAPK cascade	7.69231	0.0173086	5			Cytosolic DNA-sensing pathway	10.7692	7.10147e-06	7
JAK-STAT cascade	6.15385	0.00785658	4			JAK-STAT signaling pathway	10.7692	0.000754986	7
positive regulation of interleukin-10 production	6.15385	0.00785658	4			PD-L1 expression and PD-1 checkpoint pathway in cancer	9.23077	0.000372024	6
cellular response to interleukin-17	4.61538	0.00231873	3			Th1 and Th2 cell differentiation	7.69231	0.00340247	5
Fig 7d					Fig 7e
PPI netwrok					Data in Supplementary Table 3
#node	identifier	node_degree
TP53	9606.ENSP00000269305	30
IL1B	9606.ENSP00000263341	28
IL6	9606.ENSP00000385675	28
STAT3	9606.ENSP00000264657	28
CXCL8	9606.ENSP00000306512	22
CCL2	9606.ENSP00000225831	19
IL1A	9606.ENSP00000263339	19
NFKB1	9606.ENSP00000226574	19
NFKBIA	9606.ENSP00000216797	15
TNFRSF1A	9606.ENSP00000162749	15
TNFAIP3	9606.ENSP00000481570	14
CCL5	9606.ENSP00000474412	12
SIRT1	9606.ENSP00000212015	12
CXCL2	9606.ENSP00000427279	11
IL1R1	9606.ENSP00000386380	11
TGFB1	9606.ENSP00000221930	11
TIMP1	9606.ENSP00000218388	11
TLR9	9606.ENSP00000353874	11
ATM	9606.ENSP00000278616	10
CXCL10	9606.ENSP00000305651	10
FOXO3	9606.ENSP00000385824	10
MMP3	9606.ENSP00000299855	10
MTOR	9606.ENSP00000354558	10
CDKN2A	9606.ENSP00000418915	9
HMGB1	9606.ENSP00000345347	9
NFKB2	9606.ENSP00000358983	9
CDKN1A	9606.ENSP00000384849	7
HIST1H4F	9606.ENSP00000244537	7
MAPK11	9606.ENSP00000333685	7
SPP1	9606.ENSP00000378517	7
FOXO4	9606.ENSP00000363377	6
BRD4	9606.ENSP00000263377	5
MAPK13	9606.ENSP00000211287	5
STAT4	9606.ENSP00000376134	5
STAT6	9606.ENSP00000300134	5
IL1R2	9606.ENSP00000330959	4
TGFB2	9606.ENSP00000355896	4
VIM	9606.ENSP00000446007	4
AURKA	9606.ENSP00000216911	3
CDKN2D	9606.ENSP00000377224	3
MB21D1	9606.ENSP00000359339	3
RAD9A	9606.ENSP00000311360	3
RAD9B	9606.ENSP00000376440	3
TIMP2	9606.ENSP00000262768	3
TMEM173	9606.ENSP00000331288	3
BCL2	9606.ENSP00000381185	2
TNFSF10	9606.ENSP00000241261	2
TNFSF15	9606.ENSP00000363157	2
HIST1H2BC	9606.ENSP00000321744	1
IGFBP3	9606.ENSP00000370473	1
MSH4	9606.ENSP00000263187	1
TP53INP1	9606.ENSP00000344215	1
ABCA10	9606.ENSP00000269081	0
ARRDC4	9606.ENSP00000268042	0
CALML6	9606.ENSP00000304643	0
CDRT1	9606.ENSP00000379242	0
COL4A6	9606.ENSP00000378340	0
CYP1A1	9606.ENSP00000369050	0
DDR2	9606.ENSP00000356899	0
FBXW10	9606.ENSP00000379025	0
GPNMB	9606.ENSP00000371420	0
KIAA1731NL	9606.ENSP00000312767	0
KRT16	9606.ENSP00000301653	0
MACC1	9606.ENSP00000383185	0
MAOB	9606.ENSP00000367309	0
PGM2L1	9606.ENSP00000298198	0
SCEL	9606.ENSP00000302579	0
SPOCK1	9606.ENSP00000378401	0
TGFBI	9606.ENSP00000416330	0
VEGFC	9606.ENSP00000480043	0
